# Supplementary material for: 3-(6-Fluoro-4-oxo-4H-chromen-3-yl)-3,4-dihydro-2H-1,2,4-benzothia­diazine-1,1-dione
Source: Acta Crystallogr Sect E Struct Rep Online. 2010 Oct 2;66(Pt 11):o2707. doi: 10.1107/S1600536810038274 (PMC3009151; doi:10.1107/S1600536810038274)
Supplement: Supplementary file 1 [file e-66-o2707-sup1.cif]

##############################################################################
###                                                                        ###
###        Electronic paper (Acta Crystallographica Section E)             ###
###                                                                        ###
##############################################################################
#                                                                            #
# This CIF contains the data in a paper accepted for publication in Acta     #
# Crystallographica Section E. It conforms to the requirements of Notes      #
# for Authors for Section E, and has been peer reviewed under the auspices   #
# of the IUCr Commission on Journals.                                        #
#                                                                            #
# Full details of the Crystallographic Information File format               #
# are given in the paper "The Crystallographic Information File (CIF):       #
# a New Standard Archive File for Crystallography" by S. R. Hall, F. H.      #
# Allen and I. D. Brown [Acta Cryst. (1991), A47, 655-685].                  #
#                                                                            #
# The current version of the core CIF dictionary is obtainable from          #
# ftp://ftp.iucr.org/pub/cif_core.dic. The current version number is 2.4.    #
#                                                                            #
# Software is freely available for graphical display of the structure(s) in  #
# this CIF.  For information consult the CIF home page http://www.iucr.org/  #
# cif/home.html                                                              #
#                                                                            #
# This file may be used for bona fide research purposes within the           #
# scientific community so long as proper attribution is given to the journal # 
# article from which it was obtained.                                        #
#                                                                            #
##############################################################################
                                             
data_I
_audit_creation_method     SHELXL-97
_chemical_name_systematic
;
3-(6-Fluoro-4-oxo-4<i>H</i>-chromen-3-yl)-3,4-dihydro-2<i>H</i>-1,2,4-
benzothiadiazine-1,1-dione
;
_chemical_name_common     ?
_chemical_formula_moiety     'C16 H11 F N2 O4 S'
_chemical_formula_sum     'C16 H11 F N2 O4 S'
_chemical_formula_iupac     'C16 H11 F N2 O4 S'
_chemical_formula_weight     346.34
_chemical_melting_point     ?
_symmetry_cell_setting     orthorhombic
_symmetry_space_group_name_H-M     'P 21 21 21'
_symmetry_space_group_name_Hall     'P 2ac 2ab'
loop_
    _symmetry_equiv_pos_as_xyz
    'x, y, z'
    '-x+1/2, -y, z+1/2'
    '-x, y+1/2, -z+1/2'
    'x+1/2, -y+1/2, -z'
_cell_length_a     7.0739(3)
_cell_length_b     8.2861(4)
_cell_length_c     25.0456(12)
_cell_angle_alpha     90.00
_cell_angle_beta     90.00
_cell_angle_gamma     90.00
_cell_volume     1468.05(12)
_cell_formula_units_Z     4
_cell_measurement_reflns_used     1626
_cell_measurement_theta_min     3.25
_cell_measurement_theta_max     22.02
_cell_measurement_temperature     296(2)
_exptl_crystal_description     Needle
_exptl_crystal_colour     orange
_exptl_crystal_size_max     0.31
_exptl_crystal_size_mid     0.06
_exptl_crystal_size_min     0.05
_exptl_crystal_density_diffrn     1.567
_exptl_crystal_density_meas     ?
_exptl_crystal_density_method     'not measured'
_exptl_crystal_F_000     712
_exptl_absorpt_coefficient_mu     0.257
_exptl_absorpt_correction_type     none
_exptl_absorpt_process_details     ?
_exptl_absorpt_correction_T_min     ?
_exptl_absorpt_correction_T_max     ?
_exptl_special_details
;
;
_diffrn_ambient_temperature     296(2)
_diffrn_radiation_type     MoK\a
_diffrn_radiation_wavelength     0.71073
_diffrn_radiation_source     'fine-focus sealed tube'
_diffrn_radiation_monochromator     graphite
_diffrn_measurement_device_type     'Bruker APEXII CCD area-detector'
_diffrn_measurement_method     'phi and omega scans'
_diffrn_detector_area_resol_mean     ?
_diffrn_reflns_number     9538
_diffrn_reflns_av_R_equivalents     0.0556
_diffrn_reflns_av_sigmaI/netI     0.1002
_diffrn_reflns_theta_min     2.95
_diffrn_reflns_theta_max     28.32
_diffrn_reflns_theta_full     25.00
_diffrn_measured_fraction_theta_max     0.992
_diffrn_measured_fraction_theta_full     0.995
_diffrn_reflns_limit_h_min     -9
_diffrn_reflns_limit_h_max     9
_diffrn_reflns_limit_k_min     -10
_diffrn_reflns_limit_k_max     10
_diffrn_reflns_limit_l_min     -33
_diffrn_reflns_limit_l_max     24
_diffrn_standards_number     ?
_diffrn_standards_interval_count     ?
_diffrn_standards_interval_time     ?
_diffrn_standards_decay_%     ?
_refine_special_details
;
Refinement of <i>F</i>^2^ against ALL reflections. The weighted <i>R</i>-factor
<i>wR</i> and goodness of fit <i>S</i> are based on <i>F</i>^2^, conventional
<i>R</i>-factors <i>R</i> are based on <i>F</i>, with <i>F</i> set to zero for
negative <i>F</i>^2^. The threshold expression of <i>F</i>^2^ >
\s(<i>F</i>^2^) is used only for calculating <i>R</i>-factors(gt) <i>etc</i>.
and is not relevant to the choice of reflections for refinement.
<i>R</i>-factors based on <i>F</i>^2^ are statistically about twice as large
as those based on <i>F</i>, and <i>R</i>- factors based on ALL data will be
even larger.
;
_reflns_number_total     3453
_reflns_number_gt     1993
_reflns_threshold_expression     I>2sigma(I)
_refine_ls_structure_factor_coef     Fsqd
_refine_ls_matrix_type     full
_refine_ls_R_factor_all     0.1185
_refine_ls_R_factor_gt     0.0515
_refine_ls_wR_factor_gt     0.0773
_refine_ls_wR_factor_ref     0.0929
_refine_ls_goodness_of_fit_ref     0.968
_refine_ls_restrained_S_all     0.968
_refine_ls_number_reflns     3453
_refine_ls_number_parameters     223
_refine_ls_number_restraints     3
_refine_ls_hydrogen_treatment     mixed
_refine_ls_weighting_scheme     calc
_refine_ls_weighting_details
                      'w=1/[\s^2^(Fo^2^)+(0.0318P)^2^] where P=(Fo^2^+2Fc^2^)/3'
_atom_sites_solution_hydrogens     geom
_atom_sites_solution_primary     direct
_atom_sites_solution_secondary     difmap
_refine_ls_shift/su_max     0.000
_refine_ls_shift/su_mean     0.000
_refine_diff_density_max     0.225
_refine_diff_density_min     -0.279
_refine_ls_extinction_method     none
_refine_ls_extinction_coef     ?
_refine_ls_abs_structure_details     'Flack (1983), 1345 Friedel pairs'
_refine_ls_abs_structure_Flack     0.01(9)
loop_
    _atom_type_symbol
    _atom_type_description
    _atom_type_scat_dispersion_real
    _atom_type_scat_dispersion_imag
    _atom_type_scat_source
    'C' 'C' 0.0033 0.0016
                         'International Tables Vol C Tables 4.2.6.8 and 6.1.1.4'
    'H' 'H' 0.0000 0.0000
                         'International Tables Vol C Tables 4.2.6.8 and 6.1.1.4'
    'N' 'N' 0.0061 0.0033
                         'International Tables Vol C Tables 4.2.6.8 and 6.1.1.4'
    'O' 'O' 0.0106 0.0060
                         'International Tables Vol C Tables 4.2.6.8 and 6.1.1.4'
    'F' 'F' 0.0171 0.0103
                         'International Tables Vol C Tables 4.2.6.8 and 6.1.1.4'
    'S' 'S' 0.1246 0.1234
                         'International Tables Vol C Tables 4.2.6.8 and 6.1.1.4'
_computing_data_collection     'APEX2 (Bruker, 2007)'
_computing_cell_refinement     'SAINT (Bruker, 2007)'
_computing_data_reduction     'SAINT (Bruker, 2007)'
_computing_structure_solution     'SHELXS97 (Sheldrick, 2008)'
_computing_structure_refinement     'SHELXL97 (Sheldrick, 2008)'
_computing_molecular_graphics
;ORTEP-3 for Windows (Farrugia, 1997) and
<i>Mercury</i> (Macrae <i>et al.</i>, 2006)
;
_computing_publication_material     'publCIF (Westrip, 2010)'
loop_
    _atom_site_type_symbol
    _atom_site_label
    _atom_site_fract_x
    _atom_site_fract_y
    _atom_site_fract_z
    _atom_site_U_iso_or_equiv
    _atom_site_adp_type
    _atom_site_calc_flag
    _atom_site_refinement_flags
    _atom_site_occupancy
    _atom_site_disorder_assembly
    _atom_site_disorder_group
    S S1 0.05991(10) 0.79823(11) 0.18441(3) 0.0371(2) Uani d . 1 . .
    O O2 0.0424(3) 0.9692(3) 0.18575(10) 0.0520(6) Uani d . 1 . .
    O O3 -0.1066(2) 0.7017(3) 0.18043(9) 0.0481(6) Uani d . 1 . .
    N N4 0.4758(3) 0.7352(4) 0.19622(11) 0.0431(8) Uani d . 1 . .
    H H4A 0.593(4) 0.736(4) 0.2026(12) 0.052 Uiso d . 1 . .
    N N2 0.1714(3) 0.7397(3) 0.23806(11) 0.0315(7) Uani d . 1 . .
    H H2A 0.167(4) 0.634(4) 0.2387(11) 0.038 Uiso d . 1 . .
    C C17 0.2141(4) 0.7419(4) 0.13334(13) 0.0342(8) Uani d . 1 . .
    C C16 0.1469(4) 0.7134(5) 0.08251(14) 0.0469(9) Uani d . 1 . .
    H H16 0.0194 0.7295 0.0753 0.056 Uiso calc R 1 . .
    C C15 0.2643(5) 0.6619(4) 0.04245(14) 0.0551(10) Uani d . 1 . .
    H H15 0.2187 0.6446 0.0081 0.066 Uiso calc R 1 . .
    C C14 0.4523(5) 0.6364(5) 0.05458(13) 0.0499(10) Uani d . 1 . .
    H H14 0.5335 0.6002 0.0279 0.060 Uiso calc R 1 . .
    C C13 0.5222(4) 0.6627(4) 0.10455(13) 0.0453(10) Uani d . 1 . .
    H H13 0.6496 0.6440 0.1113 0.054 Uiso calc R 1 . .
    C C12 0.4050(4) 0.7178(4) 0.14604(12) 0.0338(8) Uani d . 1 . .
    C C11 0.3657(4) 0.8018(4) 0.24047(12) 0.0334(7) Uani d . 1 . .
    H H11 0.3629 0.9197 0.2374 0.040 Uiso calc R 1 . .
    C C3 0.4590(4) 0.7558(4) 0.29238(12) 0.0323(8) Uani d . 1 . .
    C C4 0.6462(4) 0.8218(4) 0.30203(12) 0.0297(7) Uani d . 1 . .
    O O4 0.7261(3) 0.9080(3) 0.26942(8) 0.0382(6) Uani d . 1 . .
    C C10 0.7285(4) 0.7785(4) 0.35354(12) 0.0314(7) Uani d D 1 . .
    C C5 0.9080(4) 0.8345(4) 0.36782(12) 0.0396(9) Uani d D 1 . .
    H H5 0.9778 0.8998 0.3449 0.048 Uiso calc R 1 . .
    C C6 0.9767(5) 0.7904(5) 0.41614(15) 0.0516(11) Uani d D 1 . .
    F F1 1.1503(3) 0.8486(3) 0.43125(8) 0.0783(8) Uani d . 1 . .
    C C7 0.8798(5) 0.6941(5) 0.45116(15) 0.0598(11) Uani d D 1 . .
    H H7 0.9314 0.6690 0.4843 0.072 Uiso calc R 1 . .
    C C8 0.7072(5) 0.6355(4) 0.43699(13) 0.0539(10) Uani d D 1 . .
    H H8 0.6406 0.5670 0.4596 0.065 Uiso calc R 1 . .
    C C9 0.6331(4) 0.6803(4) 0.38801(13) 0.0401(8) Uani d D 1 . .
    O O1 0.4555(3) 0.6203(3) 0.37625(9) 0.0471(6) Uani d . 1 . .
    C C2 0.3784(4) 0.6620(4) 0.32923(13) 0.0429(9) Uani d . 1 . .
    H H2 0.2584 0.6221 0.3217 0.051 Uiso calc R 1 . .
loop_
    _atom_site_aniso_label
    _atom_site_aniso_U_11
    _atom_site_aniso_U_22
    _atom_site_aniso_U_33
    _atom_site_aniso_U_12
    _atom_site_aniso_U_13
    _atom_site_aniso_U_23
    S1 0.0215(3) 0.0401(5) 0.0498(5) 0.0054(4) 0.0011(4) 0.0013(5)
    O2 0.0419(12) 0.0430(15) 0.0711(17) 0.0132(11) 0.0049(13) 0.0072(15)
    O3 0.0186(10) 0.0601(16) 0.0658(16) -0.0026(10) -0.0003(10) -0.0045(14)
    N4 0.0170(12) 0.075(2) 0.0377(18) -0.0037(14) 0.0000(11) -0.0042(15)
    N2 0.0221(12) 0.0295(17) 0.0430(17) -0.0023(11) 0.0036(11) 0.0033(13)
    C17 0.0262(15) 0.038(2) 0.039(2) 0.0004(14) 0.0012(13) 0.0021(16)
    C16 0.0346(16) 0.060(3) 0.046(2) 0.0012(18) -0.0116(16) 0.007(2)
    C15 0.056(2) 0.074(3) 0.035(2) -0.007(2) -0.0062(19) 0.000(2)
    C14 0.049(2) 0.063(3) 0.038(2) -0.001(2) 0.0073(18) -0.005(2)
    C13 0.0280(17) 0.063(3) 0.044(2) -0.0004(16) 0.0028(15) -0.002(2)
    C12 0.0215(15) 0.041(2) 0.039(2) -0.0034(14) -0.0012(13) -0.0002(18)
    C11 0.0238(14) 0.038(2) 0.0387(19) -0.0060(15) 0.0045(13) 0.0012(17)
    C3 0.0282(14) 0.035(2) 0.0341(19) -0.0021(15) 0.0062(14) -0.0030(16)
    C4 0.0302(15) 0.0255(19) 0.0332(19) -0.0013(14) 0.0044(13) -0.0031(16)
    O4 0.0351(11) 0.0418(15) 0.0376(13) -0.0113(11) 0.0007(10) 0.0056(11)
    C10 0.0374(16) 0.026(2) 0.0307(18) 0.0027(16) 0.0000(14) -0.0034(16)
    C5 0.0404(19) 0.039(2) 0.039(2) -0.0019(15) -0.0028(15) -0.0014(17)
    C6 0.046(2) 0.060(3) 0.048(2) 0.000(2) -0.0181(18) -0.004(2)
    F1 0.0598(13) 0.108(2) 0.0671(16) -0.0153(13) -0.0323(11) 0.0078(14)
    C7 0.077(3) 0.062(3) 0.041(2) -0.001(2) -0.016(2) 0.006(2)
    C8 0.075(3) 0.051(3) 0.036(2) -0.003(2) 0.0002(19) 0.0075(19)
    C9 0.0470(18) 0.036(2) 0.038(2) -0.0005(17) 0.0016(17) 0.0016(19)
    O1 0.0512(13) 0.0521(16) 0.0381(14) -0.0150(13) -0.0022(11) 0.0119(12)
    C2 0.0349(16) 0.048(3) 0.045(2) -0.0079(16) 0.0031(16) -0.0028(19)
_geom_special_details
;
 All esds (except the esd in the dihedral angle between two l.s. planes)
 are estimated using the full covariance matrix.  The cell esds are taken
 into account individually in the estimation of esds in distances, angles
 and torsion angles; correlations between esds in cell parameters are only
 used when they are defined by crystal symmetry.  An approximate (isotropic)
 treatment of cell esds is used for estimating esds involving l.s. planes.
;
loop_
    _geom_bond_atom_site_label_1
    _geom_bond_atom_site_label_2
    _geom_bond_site_symmetry_2
    _geom_bond_distance
    _geom_bond_publ_flag
    S1 O2 . 1.422(2) ?
    S1 O3 . 1.427(2) ?
    S1 N2 . 1.632(3) ?
    S1 C17 . 1.745(3) ?
    N4 C12 . 1.360(4) ?
    N4 C11 . 1.463(4) ?
    N4 H4A . 0.85(3) ?
    N2 C11 . 1.469(3) ?
    N2 H2A . 0.88(3) ?
    C17 C16 . 1.379(4) ?
    C17 C12 . 1.402(4) ?
    C16 C15 . 1.370(5) ?
    C16 H16 . 0.9300 ?
    C15 C14 . 1.380(4) ?
    C15 H15 . 0.9300 ?
    C14 C13 . 1.363(4) ?
    C14 H14 . 0.9300 ?
    C13 C12 . 1.406(4) ?
    C13 H13 . 0.9300 ?
    C11 C3 . 1.507(4) ?
    C11 H11 . 0.9800 ?
    C3 C2 . 1.335(4) ?
    C3 C4 . 1.453(4) ?
    C4 O4 . 1.224(3) ?
    C4 C10 . 1.460(4) ?
    C10 C9 . 1.364(4) ?
    C10 C5 . 1.398(4) ?
    C5 C6 . 1.354(4) ?
    C5 H5 . 0.9300 ?
    C6 C7 . 1.370(5) ?
    C6 F1 . 1.373(3) ?
    C7 C8 . 1.361(5) ?
    C7 H7 . 0.9300 ?
    C8 C9 . 1.385(4) ?
    C8 H8 . 0.9300 ?
    C9 O1 . 1.383(4) ?
    O1 C2 . 1.343(3) ?
    C2 H2 . 0.9300 ?
loop_
    _geom_angle_atom_site_label_1
    _geom_angle_atom_site_label_2
    _geom_angle_atom_site_label_3
    _geom_angle_site_symmetry_1
    _geom_angle_site_symmetry_3
    _geom_angle
    _geom_angle_publ_flag
    O2 S1 O3 . . 119.19(14) ?
    O2 S1 N2 . . 108.60(15) ?
    O3 S1 N2 . . 106.84(13) ?
    O2 S1 C17 . . 109.76(14) ?
    O3 S1 C17 . . 108.36(14) ?
    N2 S1 C17 . . 102.83(13) ?
    C12 N4 C11 . . 122.9(2) ?
    C12 N4 H4A . . 122(2) ?
    C11 N4 H4A . . 112(2) ?
    C11 N2 S1 . . 112.4(2) ?
    C11 N2 H2A . . 112.3(19) ?
    S1 N2 H2A . . 107.2(19) ?
    C16 C17 C12 . . 121.1(3) ?
    C16 C17 S1 . . 120.5(2) ?
    C12 C17 S1 . . 118.3(2) ?
    C15 C16 C17 . . 121.4(3) ?
    C15 C16 H16 . . 119.3 ?
    C17 C16 H16 . . 119.3 ?
    C16 C15 C14 . . 118.0(3) ?
    C16 C15 H15 . . 121.0 ?
    C14 C15 H15 . . 121.0 ?
    C13 C14 C15 . . 121.8(3) ?
    C13 C14 H14 . . 119.1 ?
    C15 C14 H14 . . 119.1 ?
    C14 C13 C12 . . 121.1(3) ?
    C14 C13 H13 . . 119.4 ?
    C12 C13 H13 . . 119.4 ?
    N4 C12 C17 . . 123.3(3) ?
    N4 C12 C13 . . 120.0(2) ?
    C17 C12 C13 . . 116.5(3) ?
    N4 C11 N2 . . 109.6(3) ?
    N4 C11 C3 . . 109.0(2) ?
    N2 C11 C3 . . 110.9(2) ?
    N4 C11 H11 . . 109.1 ?
    N2 C11 H11 . . 109.1 ?
    C3 C11 H11 . . 109.1 ?
    C2 C3 C4 . . 119.6(3) ?
    C2 C3 C11 . . 123.8(3) ?
    C4 C3 C11 . . 116.6(3) ?
    O4 C4 C3 . . 122.0(3) ?
    O4 C4 C10 . . 123.3(3) ?
    C3 C4 C10 . . 114.7(3) ?
    C9 C10 C5 . . 119.0(3) ?
    C9 C10 C4 . . 120.5(3) ?
    C5 C10 C4 . . 120.4(3) ?
    C6 C5 C10 . . 117.7(3) ?
    C6 C5 H5 . . 121.1 ?
    C10 C5 H5 . . 121.1 ?
    C5 C6 C7 . . 123.3(3) ?
    C5 C6 F1 . . 118.2(4) ?
    C7 C6 F1 . . 118.4(3) ?
    C8 C7 C6 . . 119.3(3) ?
    C8 C7 H7 . . 120.3 ?
    C6 C7 H7 . . 120.3 ?
    C7 C8 C9 . . 118.3(3) ?
    C7 C8 H8 . . 120.8 ?
    C9 C8 H8 . . 120.8 ?
    C10 C9 O1 . . 121.9(3) ?
    C10 C9 C8 . . 122.2(3) ?
    O1 C9 C8 . . 115.8(3) ?
    C2 O1 C9 . . 117.6(3) ?
    C3 C2 O1 . . 125.6(3) ?
    C3 C2 H2 . . 117.2 ?
    O1 C2 H2 . . 117.2 ?
loop_
    _geom_hbond_atom_site_label_D
    _geom_hbond_atom_site_label_H
    _geom_hbond_atom_site_label_A
    _geom_hbond_site_symmetry_A
    _geom_hbond_distance_DH
    _geom_hbond_distance_HA
    _geom_hbond_distance_DA
    _geom_hbond_angle_DHA
    N4 H4A O3 1_655 0.85(3) 2.21(3) 2.993(3) 153(3)
    N4 H4A O4 . 0.85(3) 2.39(3) 2.924(3) 121(3)
    N2 H2A O4 3_645 0.88(3) 2.03(3) 2.848(3) 155(3)
    C2 H2 O2 3_545 0.93 2.48 3.399(4) 168
    C13 H13 O3 1_655 0.93 2.49 3.258(3) 140
data_global
_journal_date_recd_electronic     2010-09-07
_journal_date_accepted     2010-09-24
_journal_name_full     'Acta Crystallographica, Section E'
_journal_year     2010
_journal_volume     66
_journal_issue     11
_journal_page_first     o2707
_journal_page_last     o2707
_journal_paper_category     QO
_journal_coeditor_code     ZQ2060
_publ_contact_author
;
'Ghulam Abbas'
;
_publ_contact_author_email     abbas191@gmail.com
_publ_contact_author_phone     '+923227516981'
_publ_section_title
;\
3-(6-Fluoro-4-oxo-4<i>H</i>-chromen-3-yl)-3,4-dihydro-2<i>H</i>-1,2,4-\
benzothiadiazine-1,1-dione
;
loop_
    _publ_author_name
    _publ_author_footnote
    _publ_author_address
    'al-Rashida, Mariya'
;
Additional corresponding author, e-mail: maria_al_rashida@hotmail.com.
;
;
Institute of Chemistry,
University of the Punjab,
Lahore,
Pakistan
;
    'Nagra, Saeed Ahmad' .
;
Institute of Chemistry,
University of the Punjab,
Lahore,
Pakistan
;
    'Khan, Islam Ullah' .
;
Department of Chemistry,
Government College University,
Lahore,
Pakistan
;
    'Kostakis, George' .
;
Institute of Inorganic Chemistry,
Karlsruhe Institute of Technology
D-76133 Karlsruhe,
Germany
;
    'Abbas, Ghulam' .
;
Institute of Chemistry,
University of the Punjab,
Lahore,
Pakistan
;
_publ_section_synopsis     .
