# Supplementary material for: 3-(6-Fluoro-4-oxo-4H-chromen-3-yl)-3,4-dihydro-2H-1,2,4-benzothia­diazine-1,1-dione
Source: Acta Crystallogr Sect E Struct Rep Online. 2010 Oct 2;66(Pt 11):o2707. doi: 10.1107/S1600536810038274 (PMC3009151; doi:10.1107/S1600536810038274)
Supplement: Supplementary file 2 [file e-66-o2707-Isup2.hkl]

#
# h,k,l, Fc-squared, Fo-squared, sigma(Fo-squared) and status flag
#
data_I
_shelx_title ' FFC2_0m in P2(1)2(1)2(1)'
_shelx_refln_list_code          4
_shelx_F_calc_maximum      275.83
_exptl_crystal_F_000       712.00
_reflns_d_resolution_high  0.7490
 
loop_
 _symmetry_equiv_pos_as_xyz
 'x, y, z'
 '-x+1/2, -y, z+1/2'
 '-x, y+1/2, -z+1/2'
 'x+1/2, -y+1/2, -z'
 
_cell_length_a     7.0739
_cell_length_b     8.2861
_cell_length_c    25.0456
_cell_angle_alpha  90.000
_cell_angle_beta   90.000
_cell_angle_gamma  90.000
 
_shelx_F_squared_multiplier     1.000
 
loop_
 _refln_index_h
 _refln_index_k
 _refln_index_l
 _refln_F_squared_calc
 _refln_F_squared_meas
 _refln_F_squared_sigma
 _refln_observed_status
   2   0   0     4133.23     4107.13     71.14 o
   4   0   0       79.40       86.61     10.78 o
   6   0   0      113.82       74.05     21.88 o
   8   0   0        8.57       24.71     35.03 o
   1   1   0      129.32      129.76      7.34 o
   2   1   0      216.00      194.87      6.90 o
   3   1   0     1090.96     1101.98     19.54 o
   4   1   0     3150.62     3465.49     50.12 o
   5   1   0       48.05       27.30      8.20 o
   6   1   0      506.89      487.83     25.25 o
   7   1   0       43.06       46.33     17.99 o
   8   1   0       34.65       45.04     25.83 o
   9   1   0        0.02      -25.32     25.32 o
   0   2   0    76082.07    73699.25   1854.64 o
   1   2   0    13397.26    13197.80    266.81 o
   2   2   0      572.06      560.81     14.39 o
   3   2   0     1826.57     1872.08     28.31 o
   4   2   0      626.94      685.64     15.73 o
   5   2   0        0.20       -6.08      7.61 o
   6   2   0       14.38        6.30      8.97 o
   7   2   0       87.50       96.36     19.69 o
   8   2   0        4.64      -11.12     15.82 o
   9   2   0       66.90       62.82     32.88 o
   1   3   0       27.59       36.51      9.29 o
   2   3   0        0.07       -4.27      4.27 o
   3   3   0      372.71      355.54     11.76 o
   4   3   0       70.41       81.32      9.12 o
   5   3   0       80.33       80.92     12.32 o
   6   3   0      105.14      112.29     15.05 o
   7   3   0        7.37      -16.05     16.05 o
   8   3   0        4.87       -0.16     18.37 o
   9   3   0        8.97      -16.40     38.22 o
   0   4   0      195.92      220.49     30.43 o
   1   4   0      837.13      810.38     31.45 o
   2   4   0      365.69      338.74     15.84 o
   3   4   0      438.45      401.72     11.68 o
   4   4   0        5.89        0.85      7.66 o
   5   4   0        0.75       -9.93      9.93 o
   6   4   0        6.11       11.83     14.09 o
   7   4   0      336.01      364.04     28.19 o
   8   4   0       44.63       42.18     20.73 o
   1   5   0      215.00      198.36     16.41 o
   2   5   0       87.20       75.76     18.07 o
   3   5   0     1115.16     1135.76     37.17 o
   4   5   0        4.46      -12.63     12.63 o
   5   5   0      501.35      497.83     39.57 o
   6   5   0       62.48       50.31     15.71 o
   7   5   0       19.50       16.77     16.79 o
   8   5   0       34.49       18.08     28.61 o
   0   6   0      179.62      141.82     34.36 o
   1   6   0       21.06       14.51     12.28 o
   2   6   0      123.96      142.58     32.95 o
   3   6   0      900.11      867.56     31.28 o
   4   6   0      566.65      537.50     25.35 o
   5   6   0        5.29      -14.27     14.27 o
   6   6   0       22.85       -7.61     19.10 o
   7   6   0      104.75      144.40     22.72 o
   1   7   0       19.80        0.90     13.11 o
   2   7   0       15.76      -12.00     14.70 o
   3   7   0      633.55      685.47     31.05 o
   4   7   0      476.85      488.21     33.62 o
   5   7   0       54.17       58.18     21.74 o
   6   7   0       63.34      182.94     55.14 o
   7   7   0        0.06      -15.07     41.86 o
   0   8   0       85.60       91.66     16.55 o
   1   8   0       27.17       15.60     15.89 o
   2   8   0       37.37       27.78     18.26 o
   3   8   0      234.78      243.29     21.41 o
   4   8   0      212.37      212.99     34.25 o
   5   8   0        9.63      -17.59     36.37 o
   6   8   0       15.35      -29.69     37.03 o
   1   9   0       20.08      -16.55     20.48 o
   2   9   0        7.64       -9.35     35.03 o
   3   9   0       54.42       80.15     45.57 o
   4   9   0      126.57       71.25     46.68 o
   5   9   0        2.09       53.95     46.38 o
   0  10   0       40.70       24.05     24.19 o
   2  10   0       14.57       -3.49     41.11 o
   3  10   0       25.72       21.67     41.56 o
   4  10   0        9.51       23.97     45.86 o
   2   0   1       76.98       65.88      5.30 o
   3   0   1        1.44       -4.46      4.46 o
   4   0   1     1494.03     1529.03     25.09 o
   5   0   1      257.82      240.94     13.56 o
   6   0   1      265.38      226.12     19.36 o
   7   0   1      354.93      312.35     27.60 o
   8   0   1       52.05       50.93     26.31 o
   9   0   1      235.55      231.09     47.16 o
  -9   1   1        5.71      -26.11     26.11 o
  -8   1   1       39.55       44.34     26.27 o
  -7   1   1      677.65      624.27     33.02 o
  -6   1   1      256.48      260.39     26.26 o
  -5   1   1      471.07      490.58     15.38 o
  -4   1   1      642.70      671.40     16.49 o
  -3   1   1     3240.26     3289.57     45.67 o
  -2   1   1     1758.26     1814.61     26.55 o
  -1   1   1     1446.63     1387.60     20.02 o
   1   1   1     1454.12     1370.10     38.81 o
   2   1   1     1746.35     1820.78     32.77 o
   3   1   1     3210.80     3251.56     45.63 o
   4   1   1      649.36      645.30     16.16 o
   5   1   1      465.60      497.46     15.87 o
   6   1   1      258.53      243.68     22.43 o
   7   1   1      676.93      661.66     33.70 o
   8   1   1       39.02        1.99     23.48 o
   9   1   1        5.26       15.99     27.52 o
  -9   2   1       57.50       42.84     30.09 o
  -8   2   1       63.25       74.62     22.11 o
  -7   2   1      281.48      293.85     25.62 o
  -6   2   1      104.87      120.50     13.31 o
  -5   2   1      345.66      347.71     14.33 o
  -4   2   1       87.10       74.62      6.55 o
  -3   2   1     1174.41     1285.38     24.24 o
  -2   2   1      313.71      313.37      9.48 o
  -1   2   1     1643.30     1655.68     29.15 o
   0   2   1      128.67      112.02      9.25 o
   1   2   1     1595.95     1600.61     29.67 o
   2   2   1      303.37      320.66      9.42 o
   3   2   1     1194.13     1321.30     20.17 o
   4   2   1       90.34       63.84      6.84 o
   5   2   1      340.85      333.02     17.23 o
   6   2   1      106.19      122.99     14.31 o
   7   2   1      281.02      301.96     25.42 o
   8   2   1       64.76       45.38     14.18 o
   9   2   1       57.11       72.07     17.41 o
  -9   3   1        9.26       24.79     41.04 o
  -8   3   1       31.19       33.80     21.47 o
  -7   3   1      206.19      196.84     22.66 o
  -6   3   1       20.12        6.25     15.36 o
  -5   3   1      186.45      162.88     18.52 o
  -4   3   1      392.33      400.88     14.45 o
  -3   3   1      626.72      651.40     15.78 o
  -2   3   1      816.28      820.28     17.58 o
  -1   3   1     1794.87     1792.43     70.87 o
   0   3   1     1183.48     1192.45     45.60 o
   1   3   1     1816.02     1939.88     56.29 o
   2   3   1      804.34      791.92     24.14 o
   3   3   1      609.47      635.11     23.65 o
   4   3   1      383.81      402.43     14.56 o
   5   3   1      182.33      172.69     14.06 o
   6   3   1       18.48       20.73     12.90 o
   7   3   1      205.16      202.49     25.34 o
   8   3   1       30.01       15.83     19.19 o
   9   3   1        8.95       10.59     28.88 o
  -8   4   1      135.82      118.33     24.42 o
  -7   4   1       29.36       14.50     17.39 o
  -6   4   1       59.76       45.42     15.80 o
  -5   4   1      184.09      178.64     14.59 o
  -4   4   1       98.81      105.92      9.73 o
  -3   4   1      217.65      224.46      8.95 o
  -2   4   1      356.98      349.45     23.31 o
  -1   4   1      936.85      927.64     41.60 o
   0   4   1       83.43       76.62     16.10 o
   1   4   1      923.77      912.51     37.63 o
   2   4   1      346.26      355.20     26.05 o
   3   4   1      225.45      212.06      8.58 o
   4   4   1       99.00       77.27      9.18 o
   5   4   1      180.46      180.50     14.52 o
   6   4   1       62.85       72.68     16.57 o
   7   4   1       29.68       19.63     16.65 o
   8   4   1      137.50      132.07     25.23 o
  -8   5   1        5.27       11.63     24.46 o
  -7   5   1      191.06      241.30     23.78 o
  -6   5   1       40.23       80.93     16.89 o
  -5   5   1       19.66       16.37     21.95 o
  -4   5   1      907.66      925.65     29.49 o
  -3   5   1      258.10      255.77     37.14 o
  -2   5   1      349.51      369.06     31.54 o
  -1   5   1      300.95      276.88     20.02 o
   0   5   1      729.15      738.09     41.80 o
   1   5   1      308.35      335.46     38.29 o
   2   5   1      346.75      342.99     24.88 o
   3   5   1      261.08      266.36     14.43 o
   4   5   1      889.35      919.45     29.65 o
   5   5   1       19.15       13.37     12.69 o
   6   5   1       40.87       56.70     15.44 o
   7   5   1      188.57      194.55     23.02 o
   8   5   1        5.26      -13.32     23.03 o
  -7   6   1      158.19      172.59     33.77 o
  -6   6   1       20.56        0.86     19.80 o
  -5   6   1      115.15       85.39     21.00 o
  -4   6   1      222.99      226.54     23.72 o
  -3   6   1      318.47      306.52     26.88 o
  -2   6   1      442.01      457.25     30.56 o
  -1   6   1      106.34      121.87     15.88 o
   0   6   1      720.07      876.68     57.70 o
   1   6   1      106.59      124.06     16.19 o
   2   6   1      439.43      454.40     34.10 o
   3   6   1      325.85      339.81     29.13 o
   4   6   1      222.85      235.91     26.76 o
   5   6   1      115.58      144.96     22.79 o
   6   6   1       21.08        6.18     29.02 o
   7   6   1      157.17      157.24     22.41 o
  -7   7   1       47.95       43.12     49.80 o
  -6   7   1       90.33      148.80     51.28 o
  -5   7   1       83.21       73.18     21.22 o
  -4   7   1      217.83      256.10     31.62 o
  -3   7   1       21.31       29.14     17.17 o
  -2   7   1       77.51       69.56     19.44 o
  -1   7   1       42.27       32.31     14.51 o
   0   7   1        0.09        2.06     13.32 o
   1   7   1       44.80       26.13     30.43 o
   2   7   1       75.30       31.71     17.10 o
   3   7   1       20.55       12.05     10.98 o
   4   7   1      210.67      240.63     25.20 o
   5   7   1       82.18       71.93     30.21 o
   6   7   1       90.47      178.34     52.32 o
   7   7   1       46.70        2.82     45.35 o
  -6   8   1       28.61        8.98     43.27 o
  -5   8   1       41.02       41.71     42.23 o
  -4   8   1       80.41      109.50     22.06 o
  -3   8   1      378.78      425.45     40.41 o
  -2   8   1        7.37        5.55     16.69 o
  -1   8   1      126.61      130.08     19.67 o
   0   8   1       39.20       48.88     12.47 o
   1   8   1      125.98      134.74     20.59 o
   2   8   1        8.26       21.54     17.15 o
   3   8   1      383.48      433.00     28.47 o
   4   8   1       79.09       53.51     20.20 o
   5   8   1       41.35       90.99     46.31 o
   6   8   1       28.84       26.87     40.74 o
  -5   9   1       20.11       34.88     47.35 o
  -4   9   1       67.94       74.29     46.09 o
  -3   9   1       23.81       -7.12     36.81 o
  -2   9   1        4.78      -31.39     31.39 o
  -1   9   1       52.50       33.17     23.67 o
   0   9   1        0.04      -11.33     11.33 o
   1   9   1       53.47       43.59     19.27 o
   2   9   1        4.72        0.67     32.36 o
   3   9   1       22.53       58.63     42.67 o
   4   9   1       68.23      101.82     49.80 o
   5   9   1       18.30       66.13     48.02 o
  -4  10   1       24.84       33.10     46.46 o
  -3  10   1       74.14       70.36     46.90 o
  -1  10   1       40.41       59.07     21.08 o
   0  10   1       11.08      -16.06     16.06 o
   2  10   1        7.98       21.45     42.15 o
   3  10   1       74.64       34.81     42.90 o
   4  10   1       24.06       27.68     45.12 o
   1   0   2    13365.74    12776.21    146.48 o
   3   0   2      111.61       95.53      6.29 o
   4   0   2        9.45        1.80      6.23 o
   5   0   2      921.63      899.99     23.59 o
   6   0   2       90.18       83.75     16.14 o
   7   0   2       23.05       -9.81     15.08 o
   8   0   2       53.45       95.23     27.79 o
   9   0   2        3.35        6.30     28.65 o
  -9   1   2       38.13       37.09     41.37 o
  -8   1   2       36.22       45.40     26.00 o
  -7   1   2      234.21      241.28     24.34 o
  -6   1   2      495.68      462.75     21.04 o
  -5   1   2      198.22      202.33     11.21 o
  -4   1   2       24.54       15.75      6.62 o
  -3   1   2     1839.26     1960.48     29.78 o
  -2   1   2      456.10      450.70     11.34 o
  -1   1   2     1502.71     1504.02     20.72 o
   0   1   2        6.92        4.60      1.40 o
   1   1   2     1541.55     1523.64     29.13 o
   2   1   2      439.37      430.86     10.36 o
   3   1   2     1811.55     1938.91     29.83 o
   4   1   2       20.17       10.67      6.46 o
   5   1   2      201.56      211.76     12.96 o
   6   1   2      493.54      470.27     21.42 o
   7   1   2      236.36      250.95     24.33 o
   8   1   2       37.08       23.32     45.38 o
   9   1   2       38.26       86.30     33.80 o
  -9   2   2       33.54       12.15     34.14 o
  -8   2   2       91.67      107.66     23.08 o
  -7   2   2       37.61       49.91     15.95 o
  -6   2   2       40.73       38.56      8.99 o
  -5   2   2      326.68      333.30     14.50 o
  -4   2   2      771.16      808.84     16.45 o
  -3   2   2     1232.79     1262.22     39.08 o
  -2   2   2      565.26      565.51     11.51 o
  -1   2   2     4403.25     4347.27     66.54 o
   0   2   2     3603.38     3194.11    139.49 o
   1   2   2     4358.77     4302.31     59.01 o
   2   2   2      554.85      561.81     12.70 o
   3   2   2     1259.88     1282.84     25.03 o
   4   2   2      782.05      822.03     15.70 o
   5   2   2      319.38      333.50     14.23 o
   6   2   2       38.60       25.62     12.18 o
   7   2   2       36.65       65.09     18.66 o
   8   2   2       95.79       88.42     25.13 o
   9   2   2       33.85       23.84     22.21 o
  -9   3   2       21.49       52.69     42.60 o
  -8   3   2       83.98      102.84     22.70 o
  -7   3   2       54.08       49.25     20.09 o
  -6   3   2       45.95       46.37     13.58 o
  -5   3   2      279.02      306.48     16.37 o
  -4   3   2       72.84       97.18     11.33 o
  -3   3   2      671.58      719.93     21.66 o
  -2   3   2       11.91        2.42      4.04 o
  -1   3   2      174.23      190.74     13.72 o
   0   3   2     2390.73     2524.91     79.06 o
   1   3   2      183.71      173.56      8.76 o
   2   3   2       14.79       13.59      5.81 o
   3   3   2      650.82      711.33     16.57 o
   4   3   2       75.06       86.13      9.35 o
   5   3   2      280.75      301.84     20.78 o
   6   3   2       48.84       57.97     14.21 o
   7   3   2       52.43       38.59     18.84 o
   8   3   2       84.42       76.60     38.94 o
   9   3   2       21.08       21.30     64.83 o
  -8   4   2       98.91      114.17     23.91 o
  -7   4   2      246.91      278.65     29.66 o
  -6   4   2       59.76       65.70     19.25 o
  -5   4   2      139.38      157.92     14.13 o
  -4   4   2      889.33      900.65     21.94 o
  -3   4   2      377.71      364.87     24.99 o
  -2   4   2      661.99      665.63     39.96 o
  -1   4   2      743.66      755.45     30.10 o
   0   4   2     3685.50     3795.02    115.24 o
   1   4   2      720.40      762.82     85.94 o
   2   4   2      651.26      644.87     17.70 o
   3   4   2      375.65      367.20     21.12 o
   4   4   2      886.80      883.47     21.54 o
   5   4   2      140.89      139.88     13.63 o
   6   4   2       57.21       34.02     15.77 o
   7   4   2      247.97      265.13     31.44 o
   8   4   2      100.60      106.53     23.56 o
  -8   5   2       87.93       61.35     27.80 o
  -7   5   2       24.23       28.65     17.68 o
  -6   5   2       27.30       14.76     16.13 o
  -5   5   2      424.80      448.49     23.20 o
  -4   5   2      174.39      186.00     34.79 o
  -3   5   2      134.45      134.12     13.68 o
  -2   5   2      134.05      132.42     21.15 o
  -1   5   2      518.98      528.25     26.30 o
   0   5   2      255.32      221.90     34.29 o
   1   5   2      521.89      585.86     43.30 o
   2   5   2      139.61      165.87     18.72 o
   3   5   2      135.48      137.84     11.25 o
   4   5   2      173.54      145.51     14.46 o
   5   5   2      431.90      418.66     27.92 o
   6   5   2       27.64       55.71     15.93 o
   7   5   2       22.96       47.66     17.76 o
   8   5   2       89.16       84.72     37.37 o
  -7   6   2       80.11      100.09     22.48 o
  -6   6   2       64.02       84.28     33.51 o
  -5   6   2        1.92        5.43     16.97 o
  -4   6   2     1108.05     1100.01     88.80 o
  -3   6   2      326.89      320.46     19.57 o
  -2   6   2      469.41      480.08     31.18 o
  -1   6   2      310.51      291.34     20.87 o
   0   6   2      442.09      523.51     53.95 o
   1   6   2      306.92      292.31     21.64 o
   2   6   2      472.45      500.02     31.43 o
   3   6   2      328.65      285.31     18.27 o
   4   6   2     1098.77     1068.74     48.07 o
   5   6   2        1.61        6.17     19.37 o
   6   6   2       63.59       94.44     24.99 o
   7   6   2       80.12      113.40     48.46 o
  -7   7   2        8.81       10.69     41.78 o
  -6   7   2       36.79       49.95     39.63 o
  -5   7   2       93.73      106.64     22.48 o
  -4   7   2      207.76      243.24     24.94 o
  -3   7   2      208.09      202.23     16.77 o
  -2   7   2      115.68      107.42     19.98 o
  -1   7   2       35.06        7.63     14.47 o
   0   7   2       70.25       57.41     14.36 o
   1   7   2       34.95       12.94     13.96 o
   2   7   2      117.51      149.44     21.44 o
   3   7   2      210.76      240.79     16.83 o
   4   7   2      206.80      231.54     25.22 o
   5   7   2       98.11      100.69     23.26 o
   6   7   2       38.43       36.07     40.45 o
   7   7   2        8.04        1.11     42.01 o
  -6   8   2       16.24       -0.59     40.82 o
  -5   8   2       11.28       16.48     37.85 o
  -4   8   2      116.42      105.49     21.93 o
  -3   8   2      223.54      253.28     22.05 o
  -2   8   2       19.54      -11.18     16.77 o
  -1   8   2       18.03       17.81     18.18 o
   0   8   2       39.38       40.66     25.40 o
   1   8   2       18.99       28.44     19.07 o
   2   8   2       19.17        1.18     26.53 o
   3   8   2      224.74      243.67     21.85 o
   4   8   2      114.84      127.88     22.96 o
   5   8   2       11.69       64.86     43.79 o
   6   8   2       14.97      -28.57     38.44 o
  -5   9   2       23.39       16.18     41.63 o
  -4   9   2       31.26      -30.35     35.77 o
  -3   9   2       74.03       62.19     44.45 o
  -2   9   2       46.01      -14.99     34.44 o
  -1   9   2       16.93       16.62     20.63 o
   0   9   2       12.37       11.68     12.64 o
   1   9   2       16.67       21.42     18.64 o
   2   9   2       47.66       -0.37     34.66 o
   3   9   2       75.48       33.32     41.11 o
   4   9   2       31.37       21.60     39.11 o
   5   9   2       24.36       -2.15     41.56 o
  -4  10   2        7.38       26.27     45.64 o
  -3  10   2       48.08       26.79     43.94 o
  -1  10   2        9.94        3.12     20.63 o
   0  10   2       31.98       44.70     17.76 o
   2  10   2        0.11        2.08     37.18 o
   3  10   2       48.40       27.16     47.20 o
   4  10   2        7.33       33.25     48.83 o
   2   0   3     1005.52      962.24     15.58 o
   3   0   3     1197.96     1191.45     19.66 o
   4   0   3     1934.00     1921.87     29.66 o
   5   0   3        0.01       -5.30      7.79 o
   6   0   3     1373.11     1353.93     39.89 o
   7   0   3      211.39      201.91     20.13 o
   8   0   3       67.93       40.26     28.72 o
   9   0   3       59.36       66.51     30.34 o
  -9   1   3       44.29       34.56     28.86 o
  -8   1   3      161.13      226.99     32.79 o
  -7   1   3      194.96      227.82     31.12 o
  -6   1   3      145.89      154.78     22.10 o
  -5   1   3      132.70      124.33     10.03 o
  -4   1   3      123.12      130.79     10.40 o
  -3   1   3     1017.24     1080.04     19.55 o
  -2   1   3     2560.85     2464.69     32.58 o
  -1   1   3      100.28       89.35      4.26 o
   0   1   3     2406.57     2353.19     33.49 o
   1   1   3      103.38       95.29      4.17 o
   2   1   3     2561.72     2440.19     36.97 o
   3   1   3     1019.97     1095.69     19.73 o
   4   1   3      121.51      144.00      8.69 o
   5   1   3      127.85      118.74     10.06 o
   6   1   3      149.80      150.56     15.17 o
   7   1   3      191.94      146.54     40.73 o
   8   1   3      159.18      197.78     30.52 o
   9   1   3       42.82       82.16     30.28 o
  -9   2   3       11.50       26.57     16.22 o
  -8   2   3        2.43        1.54     18.44 o
  -7   2   3      123.80      110.21     17.48 o
  -6   2   3      373.37      367.56     14.93 o
  -5   2   3      412.31      424.30     14.43 o
  -4   2   3      295.86      305.40     10.04 o
  -3   2   3     1734.67     1742.39     30.19 o
  -2   2   3      131.57      144.71      7.38 o
  -1   2   3     8932.31     9114.36    114.70 o
   0   2   3    11640.07    11247.62    176.51 o
   1   2   3     8984.75     9143.14    120.03 o
   2   2   3      134.79      151.89      6.74 o
   3   2   3     1750.66     1769.23     30.11 o
   4   2   3      314.42      317.73     10.61 o
   5   2   3      411.34      412.96     13.77 o
   6   2   3      373.16      324.45     15.45 o
   7   2   3      126.54      113.24     14.30 o
   8   2   3        2.81       -6.07     15.26 o
   9   2   3       10.65       36.14     27.61 o
  -9   3   3      120.36      192.22     50.84 o
  -8   3   3       31.40       23.26     19.30 o
  -7   3   3      163.77      190.46     31.18 o
  -6   3   3      118.58      132.74     15.83 o
  -5   3   3      290.53      287.56     16.20 o
  -4   3   3       39.32       37.95      8.15 o
  -3   3   3      162.92      172.02      9.06 o
  -2   3   3      500.11      465.84     12.55 o
  -1   3   3     1152.42     1200.53     39.54 o
   0   3   3     4309.73     4224.44    171.58 o
   1   3   3     1188.85     1213.25     30.04 o
   2   3   3      505.85      475.64     35.09 o
   3   3   3      165.39      151.62      9.85 o
   4   3   3       37.70       41.85      8.63 o
   5   3   3      283.43      264.94     15.90 o
   6   3   3      117.18      124.37     16.12 o
   7   3   3      157.69      160.40     22.85 o
   8   3   3       31.82       36.10     21.80 o
   9   3   3      117.14       94.55     33.11 o
  -8   4   3       19.02        8.58     19.36 o
  -7   4   3        9.78        8.25     16.28 o
  -6   4   3       99.82       88.22     17.26 o
  -5   4   3      119.03      122.29     17.15 o
  -4   4   3      283.88      303.07     13.22 o
  -3   4   3     1438.95     1447.39     26.79 o
  -2   4   3      162.93      157.26     16.80 o
  -1   4   3     1797.59     1764.02     46.95 o
   0   4   3      333.73      310.29     34.81 o
   1   4   3     1816.02     1768.22     56.26 o
   2   4   3      168.77      156.55     16.40 o
   3   4   3     1467.92     1519.74     29.94 o
   4   4   3      276.78      271.30     12.43 o
   5   4   3      126.91      126.90     13.19 o
   6   4   3      102.11       69.67     16.66 o
   7   4   3       10.38        3.42     16.19 o
   8   4   3       20.36       10.73     19.74 o
  -8   5   3       46.79       54.92     34.21 o
  -7   5   3      229.20      290.92     37.14 o
  -6   5   3       19.63       31.12     15.37 o
  -5   5   3       19.23       10.44     13.06 o
  -4   5   3      394.88      403.79     15.69 o
  -3   5   3      667.08      661.40     20.50 o
  -2   5   3      229.54      230.47     40.48 o
  -1   5   3      998.10      940.26     32.77 o
   0   5   3     1536.35     1519.54     88.02 o
   1   5   3     1003.79     1012.53     39.02 o
   2   5   3      231.55      250.89     13.07 o
   3   5   3      670.19      658.11     21.77 o
   4   5   3      390.58      366.26     19.06 o
   5   5   3       18.12        5.83     16.07 o
   6   5   3       19.09       40.10     14.82 o
   7   5   3      223.49      238.09     24.33 o
   8   5   3       47.11       44.86     41.37 o
  -7   6   3       58.38       88.46     22.51 o
  -6   6   3        7.20       27.69     21.51 o
  -5   6   3      134.61      142.69     23.20 o
  -4   6   3      461.26      515.96     56.11 o
  -3   6   3      349.60      351.45     21.17 o
  -2   6   3       37.82       31.92     16.28 o
  -1   6   3      124.99      152.92     23.23 o
   0   6   3       16.44       13.95     22.93 o
   1   6   3      126.93      139.00     17.67 o
   2   6   3       39.00       19.96     15.30 o
   3   6   3      360.78      356.72     20.78 o
   4   6   3      466.11      511.83     33.66 o
   5   6   3      140.52       79.10     20.58 o
   6   6   3        6.82        0.54     23.23 o
   7   6   3       56.21       62.19     42.23 o
  -7   7   3       99.63      116.29     51.80 o
  -6   7   3       73.59       85.27     44.23 o
  -5   7   3       43.35       49.12     20.50 o
  -4   7   3       93.00       68.86     17.99 o
  -3   7   3      110.86      100.10     13.76 o
  -2   7   3      292.14      258.65     27.50 o
  -1   7   3      357.60      370.64     26.90 o
   0   7   3       79.11       60.70     11.96 o
   1   7   3      355.23      368.45     42.38 o
   2   7   3      289.41      268.98     25.84 o
   3   7   3      109.64       93.12     16.54 o
   4   7   3       90.77      106.66     25.72 o
   5   7   3       43.79       27.26     31.84 o
   6   7   3       72.84       73.40     46.09 o
   7   7   3       97.64       67.83     47.94 o
  -6   8   3       28.58       50.39     44.16 o
  -5   8   3       28.92       67.24     42.38 o
  -4   8   3       83.01      107.17     44.23 o
  -3   8   3       85.57       70.04     20.15 o
  -2   8   3       28.96       50.53     31.39 o
  -1   8   3       11.87       24.27     18.33 o
   0   8   3        6.28       11.66     13.21 o
   1   8   3       11.36        4.98     15.32 o
   2   8   3       29.29       48.74     21.00 o
   3   8   3       89.44       73.36     21.19 o
   4   8   3       85.84       88.03     21.68 o
   5   8   3       28.56       27.24     42.01 o
   6   8   3       29.71       12.10     43.42 o
  -5   9   3       12.15       42.60     43.64 o
  -4   9   3        9.30       16.33     39.70 o
  -3   9   3       37.66       55.66     41.78 o
  -2   9   3      137.85      139.00     48.54 o
  -1   9   3       36.47       62.71     23.15 o
   0   9   3       35.09       33.38     13.77 o
   1   9   3       37.21       31.62     19.81 o
   2   9   3      135.08       65.83     41.63 o
   3   9   3       36.83       20.26     39.33 o
   4   9   3        9.53      -23.60     39.78 o
   5   9   3       11.62      -28.13     39.63 o
  -3  10   3       29.98       19.00     46.90 o
  -1  10   3        2.52        7.12     22.19 o
   0  10   3        4.47       -7.20     23.08 o
   1  10   3        2.81       -2.08     37.40 o
   2  10   3       24.39       41.56     42.75 o
   3  10   3       30.42       30.06     45.27 o
   0   0   4     4474.16     4219.64     96.69 o
   2   0   4     2687.19     2613.62     33.89 o
   3   0   4      404.93      370.66     10.53 o
   4   0   4        0.00       -5.67      5.67 o
   5   0   4      654.81      660.11     18.87 o
   6   0   4      104.08       87.16     16.13 o
   7   0   4      433.48      434.81     25.22 o
   8   0   4        1.53        6.36     35.81 o
   9   0   4        0.01        2.64     28.25 o
  -9   1   4       80.94       72.48     45.27 o
  -8   1   4       53.53       84.40     28.15 o
  -7   1   4      215.70      227.30     24.30 o
  -6   1   4       18.50       31.47     12.26 o
  -5   1   4      142.15      162.08     10.98 o
  -4   1   4      156.79      187.49     11.24 o
  -3   1   4      843.23      899.25     16.32 o
  -2   1   4     1889.67     1935.07     29.35 o
  -1   1   4    13959.97    13796.65    149.81 o
   0   1   4     2344.75     2204.10     39.07 o
   1   1   4    13974.46    13623.70    159.70 o
   2   1   4     1892.29     1910.98     32.92 o
   3   1   4      826.54      881.12     17.29 o
   4   1   4      157.17      160.15      9.12 o
   5   1   4      142.12      153.36     10.65 o
   6   1   4       19.52       16.43     11.55 o
   7   1   4      214.83      179.30     23.31 o
   8   1   4       54.92       50.34     25.32 o
   9   1   4       80.01       74.15     31.33 o
  -9   2   4        8.86        9.63     20.00 o
  -8   2   4        9.71        5.26     24.01 o
  -7   2   4      106.66      103.84     16.73 o
  -6   2   4      203.41      184.51     22.15 o
  -5   2   4      122.90      121.13      9.50 o
  -4   2   4      851.97      884.42     17.32 o
  -3   2   4       54.43       68.96      8.76 o
  -2   2   4      639.00      641.45     12.93 o
  -1   2   4     6237.45     6155.37     85.77 o
   0   2   4     1891.86     1957.12     30.57 o
   1   2   4     6196.77     6215.29     91.06 o
   2   2   4      629.55      661.83     13.69 o
   3   2   4       62.47       74.69      5.89 o
   4   2   4      857.33      856.38     17.77 o
   5   2   4      124.60      114.48      9.05 o
   6   2   4      196.60      194.66     13.09 o
   7   2   4      104.94       86.19     14.29 o
   8   2   4        9.93       21.87     14.47 o
   9   2   4        9.14       -8.30     28.68 o
  -9   3   4       45.46       69.61     45.12 o
  -8   3   4       90.64       85.97     26.97 o
  -7   3   4      156.11      202.98     43.75 o
  -6   3   4      162.35      167.50     17.15 o
  -5   3   4       35.33       53.02     10.32 o
  -4   3   4       39.81       39.07      8.30 o
  -3   3   4      354.28      361.81     12.27 o
  -2   3   4      345.01      363.75     11.65 o
  -1   3   4      150.10      150.00     11.36 o
   0   3   4      377.18      315.64     11.20 o
   1   3   4      144.87      153.91      8.81 o
   2   3   4      335.24      360.05     14.02 o
   3   3   4      346.59      335.71     11.52 o
   4   3   4       40.36       37.20      8.58 o
   5   3   4       36.09       21.36      8.61 o
   6   3   4      169.51      159.17     17.04 o
   7   3   4      153.10      147.86     22.66 o
   8   3   4       88.62       99.41     23.42 o
   9   3   4       44.34       41.95     31.18 o
  -8   4   4       29.57       38.78     24.29 o
  -7   4   4       85.98       70.98     18.75 o
  -6   4   4      172.25      169.43     20.24 o
  -5   4   4      528.72      545.06     31.48 o
  -4   4   4      633.22      658.14     19.10 o
  -3   4   4       42.02       32.75      6.87 o
  -2   4   4     1780.09     1736.35     41.13 o
  -1   4   4     1163.17     1204.37     36.34 o
   0   4   4       43.69       45.50      7.52 o
   1   4   4     1160.03     1291.17     44.60 o
   2   4   4     1748.69     1715.92     47.74 o
   3   4   4       44.77       37.75      7.14 o
   4   4   4      644.99      634.63     18.40 o
   5   4   4      534.61      529.03     26.07 o
   6   4   4      164.52      200.36     20.83 o
   7   4   4       83.52       52.61     18.35 o
   8   4   4       29.72       40.44     20.49 o
  -8   5   4      170.02      149.99     38.52 o
  -7   5   4      123.81      187.56     42.00 o
  -6   5   4       47.92       39.92     15.61 o
  -5   5   4       68.78       55.64     14.56 o
  -4   5   4      283.56      282.05     13.53 o
  -3   5   4      149.64      150.79     11.51 o
  -2   5   4      189.44      174.58     19.30 o
  -1   5   4      345.69      373.26     20.13 o
   0   5   4      370.80      355.52     17.51 o
   1   5   4      344.41      367.12     29.17 o
   2   5   4      188.83      194.79     16.15 o
   3   5   4      149.38      136.74     11.49 o
   4   5   4      283.47      276.82     20.87 o
   5   5   4       68.06       70.54     13.78 o
   6   5   4       50.29       62.61     15.82 o
   7   5   4      124.16      104.01     34.89 o
   8   5   4      166.34      187.35     31.70 o
  -7   6   4       42.16       34.84     20.43 o
  -6   6   4      140.84      140.48     16.36 o
  -5   6   4       36.67       32.58     19.93 o
  -4   6   4      664.47      803.67     40.39 o
  -3   6   4      180.81      137.99     22.54 o
  -2   6   4      707.73      758.55     53.40 o
  -1   6   4       52.88       69.87     13.13 o
   0   6   4      263.82      283.68     18.23 o
   1   6   4       53.74       57.29     15.27 o
   2   6   4      703.14      754.81     42.04 o
   3   6   4      179.13      180.16     15.94 o
   4   6   4      669.23      735.37     48.46 o
   5   6   4       35.60       14.44     17.20 o
   6   6   4      139.30      124.29     28.24 o
   7   6   4       42.41       42.23     41.11 o
  -7   7   4        6.88      -13.88     38.29 o
  -6   7   4        2.24        4.16     35.62 o
  -5   7   4       27.42       28.74     19.45 o
  -4   7   4       19.26        4.10     15.01 o
  -3   7   4        3.33      -15.85     15.85 o
  -2   7   4      117.72      124.26     20.74 o
  -1   7   4      393.37      365.36     30.58 o
   0   7   4        8.32       -6.29     11.21 o
   1   7   4      397.02      401.27     29.13 o
   2   7   4      121.57      149.44     24.79 o
   3   7   4        3.22       10.81     15.18 o
   4   7   4       18.86       -5.71     16.85 o
   5   7   4       27.14       12.87     18.95 o
   6   7   4        2.79       30.80     37.85 o
   7   7   4        7.81       49.58     43.79 o
  -6   8   4        3.59        6.46     42.08 o
  -5   8   4       68.14      100.86     44.23 o
  -4   8   4       53.22      146.80     45.94 o
  -3   8   4       48.48       68.50     36.44 o
  -2   8   4      120.89      171.02     24.79 o
  -1   8   4       13.06       -0.15     18.03 o
   0   8   4        1.80       -9.26      9.26 o
   1   8   4       12.90       -2.85     14.56 o
   2   8   4      119.94      135.63     24.10 o
   3   8   4       48.87       41.27     16.44 o
   4   8   4       54.22       12.47     37.63 o
   5   8   4       68.38       73.32     47.65 o
   6   8   4        3.17       14.32     46.61 o
  -5   9   4       12.70       -8.68     41.93 o
  -4   9   4        8.86       49.06     41.93 o
  -3   9   4        1.01        8.24     34.96 o
  -1   9   4       47.43       87.94     25.98 o
   0   9   4        1.16       -2.54     16.25 o
   1   9   4       50.03       66.13     40.67 o
   2   9   4       41.25        0.96     36.07 o
   3   9   4        1.17      -12.84     35.55 o
   4   9   4        9.00       34.73     40.97 o
   5   9   4       12.22        3.04     44.45 o
  -1  10   4       16.90        0.00     23.23 o
   0  10   4        0.29      -18.85     21.37 o
   1  10   4       16.57       28.35     39.93 o
   2  10   4       34.93       36.14     44.23 o
   3  10   4       38.62       62.12     49.28 o
   1   0   5        0.06       -4.14      4.14 o
   2   0   5       68.19       64.37      5.19 o
   3   0   5      714.55      699.75     14.48 o
   4   0   5      384.41      374.48     12.64 o
   5   0   5        4.93       -4.77      8.99 o
   6   0   5      156.22      145.66     17.20 o
   7   0   5      448.15      445.15     25.90 o
   8   0   5        3.15       -5.46     23.21 o
   9   0   5        0.06       54.88     29.22 o
  -9   1   5       62.34      194.23     35.71 o
  -8   1   5      122.67      121.26     29.61 o
  -7   1   5       42.93       44.18     18.71 o
  -6   1   5      139.74      147.53     15.03 o
  -5   1   5      847.04      796.20     20.19 o
  -4   1   5      159.32      145.02      8.89 o
  -3   1   5       71.26       69.65      5.82 o
  -2   1   5     2393.48     2263.02     33.01 o
  -1   1   5     3858.33     3859.96     46.83 o
   0   1   5     7057.99     6695.90    123.43 o
   1   1   5     3886.89     3912.70     47.61 o
   2   1   5     2395.75     2273.48     29.92 o
   3   1   5       72.33       63.70      8.82 o
   4   1   5      160.90      148.17      9.02 o
   5   1   5      853.34      838.58     20.93 o
   6   1   5      140.71      143.57     15.35 o
   7   1   5       41.73       79.09     21.53 o
   8   1   5      120.56      132.60     49.06 o
   9   1   5       61.36       60.82     35.66 o
  -9   2   5        0.87      -25.31     40.82 o
  -8   2   5       92.06      109.71     28.40 o
  -7   2   5       90.72       71.26     16.30 o
  -6   2   5      111.58      104.27     12.99 o
  -5   2   5      163.73      162.72     10.97 o
  -4   2   5      301.54      304.01      9.94 o
  -3   2   5      579.78      581.61     13.88 o
  -2   2   5       30.61       40.36      4.86 o
  -1   2   5     3408.89     3428.28     50.00 o
   0   2   5        0.42        0.55      2.77 o
   1   2   5     3367.68     3411.08     62.42 o
   2   2   5       26.29       34.69      3.61 o
   3   2   5      589.83      596.41     13.60 o
   4   2   5      285.21      286.38     10.41 o
   5   2   5      156.63      161.15     10.02 o
   6   2   5      113.62      100.48     11.41 o
   7   2   5       87.22       84.33     14.01 o
   8   2   5       93.71      101.80     19.87 o
   9   2   5        0.90       27.68     18.13 o
  -8   3   5        4.55       10.23     30.17 o
  -7   3   5       34.28       16.70     16.29 o
  -6   3   5       39.68       41.86     21.50 o
  -5   3   5       42.11       43.48     10.27 o
  -4   3   5       32.66       30.14      7.68 o
  -3   3   5      514.73      545.30     16.59 o
  -2   3   5      161.26      155.70      9.27 o
  -1   3   5     1931.50     1880.85     39.19 o
   0   3   5      432.62      401.39     14.00 o
   1   3   5     1966.22     2009.47     38.73 o
   2   3   5      165.89      174.07      7.77 o
   3   3   5      502.83      524.93     14.63 o
   4   3   5       31.71       20.61      8.74 o
   5   3   5       43.34       38.77      9.81 o
   6   3   5       41.57       36.54     15.62 o
   7   3   5       33.28       25.50     21.61 o
   8   3   5        5.09        3.33     22.57 o
  -8   4   5       86.83      141.42     39.37 o
  -7   4   5       15.85       11.71     17.64 o
  -6   4   5      246.14      272.36     23.24 o
  -5   4   5      158.89      158.65     15.54 o
  -4   4   5      724.20      747.48     20.29 o
  -3   4   5      986.38      979.89     21.16 o
  -2   4   5      231.49      242.49     13.20 o
  -1   4   5      701.14      665.25     25.36 o
   0   4   5      203.03      190.17     10.57 o
   1   4   5      694.36      707.25     21.35 o
   2   4   5      238.34      241.52     11.83 o
   3   4   5      992.99     1032.17     23.46 o
   4   4   5      717.81      680.97     19.15 o
   5   4   5      151.78      128.28     15.34 o
   6   4   5      244.90      222.17     22.01 o
   7   4   5       16.16      -14.87     14.87 o
   8   4   5       86.44      131.30     28.89 o
  -8   5   5       12.94       24.86     32.73 o
  -7   5   5       25.02       58.84     19.05 o
  -6   5   5       68.00       79.73     17.15 o
  -5   5   5       56.32       58.99     13.79 o
  -4   5   5       86.73       90.19     10.54 o
  -3   5   5      105.24      101.06     12.80 o
  -2   5   5      745.82      702.15     35.57 o
  -1   5   5      877.10      891.41     31.85 o
   0   5   5        2.27        3.50      8.26 o
   1   5   5      873.49      913.60     63.45 o
   2   5   5      741.30      756.46     28.64 o
   3   5   5      102.56      101.78     11.02 o
   4   5   5       84.59       86.98     16.55 o
   5   5   5       58.27       46.46     18.74 o
   6   5   5       65.57       70.05     17.12 o
   7   5   5       23.98        9.35     16.47 o
   8   5   5       12.90       29.62     25.09 o
  -7   6   5       11.51       23.90     20.63 o
  -6   6   5        8.19        7.61     13.05 o
  -5   6   5       72.84      121.08     26.01 o
  -4   6   5       53.43       68.85     17.83 o
  -3   6   5      717.86      744.09     41.08 o
  -2   6   5       14.01        8.69     14.22 o
  -1   6   5      249.12      200.07     19.43 o
   0   6   5      101.92       96.53     12.54 o
   1   6   5      248.92      215.87     20.95 o
   2   6   5       13.07        3.00      8.81 o
   3   6   5      716.49      688.07     36.43 o
   4   6   5       55.16       38.44     28.28 o
   5   6   5       74.14       78.03     22.00 o
   6   6   5        8.59       16.96     21.13 o
   7   6   5       11.61        5.20     35.99 o
  -7   7   5       35.69       67.09     47.27 o
  -6   7   5      106.41      177.00     51.88 o
  -5   7   5       22.56       19.04     19.05 o
  -4   7   5       75.19       40.07     17.35 o
  -3   7   5      150.41      144.64     39.26 o
  -2   7   5      257.74      261.31     25.66 o
  -1   7   5      226.88      289.44     27.16 o
   0   7   5      217.64      200.81     17.21 o
   1   7   5      221.76      226.22     38.78 o
   2   7   5      254.56      220.90     24.76 o
   3   7   5      150.47      158.77     19.33 o
   4   7   5       76.04       36.48     18.94 o
   5   7   5       21.97       -9.79     18.40 o
   6   7   5      104.28       98.04     46.24 o
   7   7   5       33.62       97.89     48.17 o
  -6   8   5       33.30       52.84     45.94 o
  -5   8   5       34.76       73.32     42.82 o
  -4   8   5       54.61       79.04     40.30 o
  -3   8   5        5.25       12.10     31.47 o
  -2   8   5        2.99        2.23     20.26 o
  -1   8   5       45.81       24.71     19.07 o
   0   8   5       21.89       28.29     10.59 o
   1   8   5       45.75       60.69     18.51 o
   2   8   5        2.33        1.78     31.84 o
   3   8   5        5.64      -14.20     20.74 o
   4   8   5       53.83       82.16     44.01 o
   5   8   5       35.29       89.80     48.68 o
   6   8   5       34.79       15.88     42.90 o
  -5   9   5       22.98       14.55     41.41 o
  -4   9   5        8.39       22.12     41.56 o
  -3   9   5       80.25      121.56     47.72 o
  -1   9   5       24.74       -0.45     22.93 o
   0   9   5       42.45       40.68     13.78 o
   1   9   5       24.30       40.45     36.37 o
   2   9   5      141.64       53.36     43.19 o
   3   9   5       78.77      135.44     52.25 o
   4   9   5        8.37      -37.78     37.78 o
   5   9   5       22.32      -13.28     40.97 o
   0  10   5       14.67       -2.30     21.08 o
   1  10   5       15.36       31.02     39.63 o
   2  10   5       21.35       -6.01     40.67 o
   3  10   5        4.85        2.82     42.01 o
   0   0   6      118.90       96.09     17.59 o
   1   0   6     1463.04     1386.61     20.77 o
   2   0   6     3305.05     3127.14     42.89 o
   3   0   6      222.45      210.57      8.30 o
   4   0   6        4.20        0.20      6.56 o
   5   0   6      993.65      987.56     25.48 o
   6   0   6     1250.13     1229.38     38.07 o
   7   0   6      588.76      520.04     39.79 o
   8   0   6       93.59       95.28     27.08 o
   9   0   6       75.94      128.38     34.61 o
  -9   1   6       78.37      131.16     34.13 o
  -8   1   6       19.42        7.63     24.54 o
  -7   1   6       92.31      116.21     27.17 o
  -6   1   6      484.15      461.09     19.41 o
  -5   1   6      688.33      674.41     18.83 o
  -4   1   6      965.64      933.54     18.71 o
  -3   1   6       51.77       54.05      5.53 o
  -2   1   6     2109.65     2139.81     31.77 o
  -1   1   6      484.76      462.04     10.30 o
   0   1   6      220.12      214.30     10.03 o
   1   1   6      473.56      466.76      9.54 o
   2   1   6     2132.67     2155.18     29.05 o
   3   1   6       52.00       56.42      7.09 o
   4   1   6      961.45      958.18     20.45 o
   5   1   6      688.05      668.48     19.31 o
   6   1   6      485.62      520.20     22.97 o
   7   1   6       90.51       74.18     26.67 o
   8   1   6       19.28       35.55     25.86 o
   9   1   6       78.61       98.07     26.39 o
  -9   2   6       26.67       40.97     43.34 o
  -8   2   6       37.28       75.74     27.17 o
  -7   2   6      203.61      226.94     34.48 o
  -6   2   6     1467.83     1384.85     36.22 o
  -5   2   6       85.02       81.75      8.76 o
  -4   2   6      794.03      791.08     16.43 o
  -3   2   6       65.91       64.36      5.07 o
  -2   2   6      127.08      121.26      7.40 o
  -1   2   6      363.12      380.71     10.91 o
   0   2   6       21.62       17.13      4.24 o
   1   2   6      349.73      382.33      7.98 o
   2   2   6      136.92      132.91      5.23 o
   3   2   6       66.26       56.77      5.71 o
   4   2   6      794.20      768.01     17.24 o
   5   2   6       91.34       89.30      8.91 o
   6   2   6     1472.31     1418.85     31.92 o
   7   2   6      200.40      209.65     19.97 o
   8   2   6       39.12       49.08     17.06 o
   9   2   6       24.97       42.67     29.91 o
  -8   3   6       57.03       37.77     25.62 o
  -7   3   6       20.45       25.46     16.75 o
  -6   3   6      252.56      272.83     19.52 o
  -5   3   6      581.79      629.91     22.02 o
  -4   3   6        6.22       -1.22      6.31 o
  -3   3   6      301.14      301.61     10.78 o
  -2   3   6       34.52       46.34     11.45 o
  -1   3   6     1301.24     1311.98     23.10 o
   0   3   6      264.59      246.80     20.23 o
   1   3   6     1277.51     1350.02     29.05 o
   2   3   6       38.75       56.22      6.14 o
   3   3   6      289.97      303.53     11.34 o
   4   3   6        6.71        4.06      8.20 o
   5   3   6      590.79      565.09     25.30 o
   6   3   6      253.01      268.14     27.02 o
   7   3   6       19.55        6.52     20.46 o
   8   3   6       54.55       34.32     34.03 o
  -8   4   6       16.84       52.62     25.47 o
  -7   4   6       33.83       28.48     17.16 o
  -6   4   6      560.48      543.93     49.97 o
  -5   4   6      440.13      460.99     22.22 o
  -4   4   6      317.49      288.03     18.72 o
  -3   4   6      180.03      204.36     11.00 o
  -2   4   6      214.07      228.93     19.85 o
  -1   4   6      596.57      559.99     18.53 o
   0   4   6     1218.71     1224.94     30.67 o
   1   4   6      573.75      551.96     19.85 o
   2   4   6      221.17      224.47     14.64 o
   3   4   6      186.42      187.53     11.64 o
   4   4   6      327.27      324.07     13.45 o
   5   4   6      447.52      456.56     21.90 o
   6   4   6      559.03      565.19     30.49 o
   7   4   6       32.93       20.64     18.63 o
   8   4   6       16.10        5.89     25.62 o
  -8   5   6       55.50       14.84     34.51 o
  -7   5   6       81.05      105.15     25.08 o
  -6   5   6      187.17      195.44     20.91 o
  -5   5   6      157.60      160.55     17.26 o
  -4   5   6      102.67      100.74     12.17 o
  -3   5   6      535.48      550.99     24.29 o
  -2   5   6      292.90      262.56     19.89 o
  -1   5   6      162.02      147.10     19.67 o
   0   5   6     1172.33     1136.33     29.53 o
   1   5   6      157.19      160.67     11.16 o
   2   5   6      289.91      305.77     16.78 o
   3   5   6      531.05      511.81     20.12 o
   4   5   6      102.92       97.84     13.41 o
   5   5   6      160.67      128.84     23.05 o
   6   5   6      187.06      221.83     43.21 o
   7   5   6       81.18       61.12     18.84 o
   8   5   6       54.19       66.66     36.88 o
  -7   6   6       18.89       17.16     20.56 o
  -6   6   6       85.72       81.51     19.31 o
  -5   6   6       71.82       76.57     20.39 o
  -4   6   6      113.70      105.17     19.72 o
  -3   6   6        3.87       -7.11     22.75 o
  -2   6   6       16.67        5.09     14.48 o
  -1   6   6      597.57      603.59     31.74 o
   0   6   6       59.06       31.82     11.70 o
   1   6   6      593.14      589.65     17.10 o
   2   6   6       18.02       24.44     12.71 o
   3   6   6        3.99       -4.62     17.74 o
   4   6   6      117.07      115.45     20.23 o
   5   6   6       72.81      110.28     25.94 o
   6   6   6       85.50       55.90     23.05 o
   7   6   6       20.09      -34.96     34.96 o
  -6   7   6       67.04       35.62     39.48 o
  -5   7   6       11.60       12.54     18.27 o
  -4   7   6        7.68       10.72     15.72 o
  -3   7   6      130.40      152.29     39.26 o
  -2   7   6       75.82       71.01     19.41 o
  -1   7   6      286.00      306.16     24.09 o
   0   7   6      134.23      134.51     16.25 o
   1   7   6      286.39      264.13     15.34 o
   2   7   6       77.55       66.91     11.13 o
   3   7   6      133.01      133.38     19.07 o
   4   7   6        7.87        8.81     17.40 o
   5   7   6       12.03        4.50     30.76 o
   6   7   6       67.20       59.22     44.60 o
   7   7   6       47.91        4.82     46.90 o
  -6   8   6        9.96       30.87     41.93 o
  -5   8   6        5.61      -13.36     35.77 o
  -4   8   6       12.78       13.43     32.13 o
  -3   8   6        8.42       11.87     32.36 o
  -2   8   6       26.91       -2.23     20.85 o
  -1   8   6       73.54       43.94     20.93 o
   0   8   6       93.77      118.79     13.93 o
   1   8   6       72.95       83.61     19.95 o
   2   8   6       27.65       54.40     38.44 o
   3   8   6        7.42       -0.62     15.08 o
   4   8   6       13.06       10.84     37.70 o
   5   8   6        5.86       12.69     42.52 o
   6   8   6       10.38       20.33     44.90 o
  -5   9   6        2.86       43.86     42.75 o
  -4   9   6       10.30      -19.89     37.26 o
  -1   9   6       32.74       71.84     25.16 o
   0   9   6       10.46       19.54     15.47 o
   1   9   6       31.35      -12.25     29.39 o
   2   9   6       88.14       73.99     42.45 o
   3   9   6       30.93       -0.82     39.56 o
   4   9   6       11.37      -25.46     38.44 o
   5   9   6        2.55       29.61     42.82 o
   0  10   6       14.57       25.38     23.15 o
   1  10   6       22.96       17.07     39.04 o
   2  10   6       76.11       75.62     49.13 o
   3  10   6       14.55       35.85     47.35 o
   1   0   7     4536.20     4352.69     60.08 o
   2   0   7      479.51      504.02     12.05 o
   3   0   7      637.51      588.38     13.69 o
   4   0   7      445.75      432.27     14.09 o
   5   0   7      606.45      609.00     22.81 o
   6   0   7        0.01       16.39     14.35 o
   7   0   7      191.51      190.33     23.76 o
   8   0   7        3.21       25.69     24.79 o
   9   0   7       31.84       43.43     42.01 o
  -9   1   7        9.73       -1.84     29.85 o
  -8   1   7       20.01       37.64     25.79 o
  -7   1   7      168.88      182.54     22.48 o
  -6   1   7        2.72        6.81      9.74 o
  -5   1   7     2180.15     2121.97     37.20 o
  -4   1   7      415.34      397.29     12.04 o
  -3   1   7      740.03      756.34     15.20 o
  -2   1   7     2981.44     2905.13     43.41 o
  -1   1   7      609.84      584.54     15.79 o
   0   1   7       23.45       17.41      5.47 o
   1   1   7      624.12      623.02     12.14 o
   2   1   7     2989.20     2885.87     35.73 o
   3   1   7      762.01      798.34     16.50 o
   4   1   7      415.54      389.51     14.44 o
   5   1   7     2181.22     2196.27     37.91 o
   6   1   7        3.26       24.73     11.91 o
   7   1   7      167.26      141.07     22.03 o
   8   1   7       18.94        8.09     24.44 o
   9   1   7        9.93      -12.87     16.50 o
  -9   2   7       11.85       -8.53     43.56 o
  -8   2   7      126.19      155.64     30.50 o
  -7   2   7       72.38       62.02     20.00 o
  -6   2   7       55.70       44.24     12.26 o
  -5   2   7      801.88      770.27     19.54 o
  -4   2   7       98.13      103.47      7.61 o
  -3   2   7      160.55      163.40      6.69 o
  -2   2   7     2131.09     2205.10     38.29 o
  -1   2   7      583.07      589.30     14.41 o
   0   2   7       50.23       49.26      4.77 o
   1   2   7      612.33      632.08     13.55 o
   2   2   7     2133.88     2172.89     35.71 o
   3   2   7      167.18      162.35      7.44 o
   4   2   7       97.09      102.04      7.91 o
   5   2   7      796.36      790.70     19.39 o
   6   2   7       52.58       52.29     16.60 o
   7   2   7       70.00       81.43     14.45 o
   8   2   7      126.26       94.41     20.17 o
   9   2   7       11.70      -19.25     34.44 o
  -8   3   7       10.14       13.14     36.37 o
  -7   3   7      122.46      141.03     26.43 o
  -6   3   7       60.30       59.63     14.19 o
  -5   3   7      486.87      500.87     18.49 o
  -4   3   7      220.75      235.02     13.72 o
  -3   3   7      609.75      616.22     14.85 o
  -2   3   7     6146.07     6331.77    111.94 o
  -1   3   7     1039.94     1074.78     20.77 o
   0   3   7       90.91       71.68     11.18 o
   1   3   7     1050.44     1120.56     25.90 o
   2   3   7     6182.55     6501.39    102.29 o
   3   3   7      619.10      645.32     16.67 o
   4   3   7      221.24      238.71     13.16 o
   5   3   7      482.96      453.27     15.51 o
   6   3   7       58.88       74.21     16.98 o
   7   3   7      123.22      186.60     27.35 o
   8   3   7        9.89       -2.63     20.08 o
  -8   4   7      193.89      270.03     34.85 o
  -7   4   7       32.66       33.82     21.11 o
  -6   4   7       40.71       55.10     16.01 o
  -5   4   7      219.37      227.60     19.52 o
  -4   4   7       97.81       72.79     10.06 o
  -3   4   7      187.80      204.12     13.66 o
  -2   4   7     1658.37     1667.91     34.49 o
  -1   4   7      335.37      341.57     15.90 o
   0   4   7       20.46       22.21      7.17 o
   1   4   7      343.60      389.56     17.18 o
   2   4   7     1693.53     1686.77     37.76 o
   3   4   7      184.79      189.07     14.72 o
   4   4   7       97.82       74.36     10.72 o
   5   4   7      215.46      213.50     20.00 o
   6   4   7       37.43       69.20     17.18 o
   7   4   7       32.52       23.46     17.74 o
   8   4   7      192.61      183.76     32.20 o
  -8   5   7       12.34       22.64     32.58 o
  -7   5   7       40.33       24.03     23.23 o
  -6   5   7      151.66      188.25     20.82 o
  -5   5   7      107.29       71.53     14.78 o
  -4   5   7      415.04      432.23     24.21 o
  -3   5   7       15.74        7.10     11.67 o
  -2   5   7     3088.63     3037.76     70.85 o
  -1   5   7      228.16      222.50     13.13 o
   0   5   7        2.13       -7.02      7.02 o
   1   5   7      232.43      233.27     14.53 o
   2   5   7     3101.22     3134.64     61.13 o
   3   5   7       15.43       -1.75     12.80 o
   4   5   7      418.63      420.00     20.69 o
   5   5   7      107.60       50.19     20.04 o
   6   5   7      144.43      149.25     47.01 o
   7   5   7       41.43       33.23     28.17 o
   8   5   7       12.19       -0.13     22.64 o
  -7   6   7        4.24       16.03     25.16 o
  -6   6   7       64.51       74.25     15.95 o
  -5   6   7       22.97       36.69     18.50 o
  -4   6   7       63.10       52.81     16.71 o
  -3   6   7      285.25      270.17     26.97 o
  -2   6   7      195.21      173.57     21.61 o
  -1   6   7      258.56      221.51     20.49 o
   0   6   7      318.07      311.65     16.31 o
   1   6   7      258.38      240.36     22.98 o
   2   6   7      205.49      202.40     17.09 o
   3   6   7      285.28      266.89     34.95 o
   4   6   7       63.91       14.14     16.44 o
   5   6   7       22.05        4.97     26.16 o
   6   6   7       66.83      103.88     26.42 o
   7   6   7        3.84        1.48     37.63 o
  -6   7   7       68.30       99.37     44.53 o
  -5   7   7       75.28      111.40     26.61 o
  -4   7   7       83.61       85.14     18.81 o
  -3   7   7       94.15       35.55     30.21 o
  -2   7   7      215.31      239.71     29.76 o
  -1   7   7       92.63       59.51     16.98 o
   0   7   7       50.71       45.46     14.03 o
   1   7   7       95.30       89.39     19.53 o
   2   7   7      213.66      199.42     15.73 o
   3   7   7       94.33      102.04     24.38 o
   4   7   7       85.87       78.79     20.41 o
   5   7   7       73.25       95.51     45.49 o
   6   7   7       64.98       76.52     46.16 o
   7   7   7       24.10       34.14     44.01 o
  -6   8   7       21.90        5.34     39.33 o
  -5   8   7        8.23       25.75     37.26 o
  -4   8   7        9.11       22.56     36.29 o
  -3   8   7       26.18       55.07     35.70 o
  -1   8   7      235.38      194.22     27.53 o
   0   8   7        4.00       27.10     13.95 o
   1   8   7      236.17      233.78     26.40 o
   2   8   7        0.23       10.60     23.49 o
   3   8   7       27.20       18.01     17.22 o
   4   8   7        8.86        7.64     39.85 o
   5   8   7        7.85       62.93     44.68 o
   6   8   7       22.33       31.76     48.31 o
  -5   9   7       35.59      -24.27     38.96 o
  -4   9   7        1.90      -34.14     34.14 o
  -1   9   7       26.45        8.16     23.08 o
   0   9   7        0.81      -10.22     14.80 o
   1   9   7       27.63       16.18     35.55 o
   2   9   7        1.18      -16.70     33.32 o
   3   9   7       46.08       57.66     46.83 o
   4   9   7        2.09      -32.21     36.74 o
   5   9   7       34.36       24.86     45.64 o
   0  10   7       13.45       33.32     23.67 o
   1  10   7      149.89      253.22     64.79 o
   2  10   7        7.86       29.76     39.41 o
   3  10   7       19.08       56.77     50.17 o
   0   0   8     8673.53     8624.78    196.53 o
   1   0   8       14.66       13.23      5.48 o
   2   0   8     3978.67     4170.50     56.01 o
   3   0   8        3.28       -3.78      5.74 o
   4   0   8       43.79       43.34      7.60 o
   5   0   8      764.55      733.08     25.96 o
   6   0   8       31.17       27.92     13.80 o
   7   0   8        5.61       28.67     18.54 o
   8   0   8       87.10       69.41     42.52 o
   9   0   8       32.87       56.32     31.62 o
  -9   1   8       34.22       33.39     31.42 o
  -8   1   8        9.82        9.76     40.34 o
  -7   1   8        8.61       15.58     17.97 o
  -6   1   8       23.84       15.61     10.24 o
  -5   1   8      417.51      423.86     17.30 o
  -4   1   8      543.89      532.00     14.05 o
  -3   1   8      732.56      720.74     17.91 o
  -2   1   8      345.50      355.96     10.48 o
  -1   1   8     1055.49     1008.02     20.03 o
   0   1   8      520.20      528.77     16.78 o
   1   1   8     1045.85     1053.77     22.85 o
   2   1   8      350.83      351.00      9.37 o
   3   1   8      740.91      735.12     14.65 o
   4   1   8      538.87      553.00     17.44 o
   5   1   8      422.61      422.68     17.13 o
   6   1   8       19.67       -3.69     11.14 o
   7   1   8        9.04       -2.95     17.30 o
   8   1   8        9.51       29.32     16.05 o
   9   1   8       33.46       23.04     18.92 o
  -9   2   8       52.71       93.73     46.90 o
  -8   2   8       25.66       10.12     44.31 o
  -7   2   8      100.01       70.90     21.02 o
  -6   2   8       73.94       79.72     12.91 o
  -5   2   8      690.03      670.82     18.25 o
  -4   2   8        4.91        1.23      5.79 o
  -3   2   8      173.45      182.52      7.42 o
  -2   2   8     1839.69     1893.47     37.58 o
  -1   2   8      299.14      312.39     11.80 o
   0   2   8     1380.97     1325.42     27.82 o
   1   2   8      289.83      279.84      7.83 o
   2   2   8     1854.09     1856.72     29.46 o
   3   2   8      175.33      167.16      9.74 o
   4   2   8        4.77        1.23      5.60 o
   5   2   8      697.51      656.77     21.96 o
   6   2   8       70.74       61.44     12.63 o
   7   2   8       97.61       73.28     14.38 o
   8   2   8       25.54       17.08     16.26 o
   9   2   8       50.64       40.47     35.81 o
  -8   3   8        8.65      -31.99     31.99 o
  -7   3   8       57.16       56.48     22.50 o
  -6   3   8      159.81      163.98     16.73 o
  -5   3   8      351.18      361.73     16.40 o
  -4   3   8       74.93       61.78     16.16 o
  -3   3   8      315.30      315.30     10.72 o
  -2   3   8      351.97      355.69     14.83 o
  -1   3   8      362.93      348.71     14.95 o
   0   3   8      149.72      148.28      8.28 o
   1   3   8      358.84      336.83     13.70 o
   2   3   8      343.82      342.76     16.11 o
   3   3   8      322.83      325.66     14.42 o
   4   3   8       75.34       73.62      8.56 o
   5   3   8      360.70      360.64     13.59 o
   6   3   8      153.55      153.50     14.66 o
   7   3   8       54.72        7.85     20.75 o
   8   3   8        8.96       -9.51     39.33 o
  -8   4   8       13.00       14.89     50.50 o
  -7   4   8      134.19      154.85     26.08 o
  -6   4   8       29.82       38.02     15.30 o
  -5   4   8      104.70       97.51     15.59 o
  -4   4   8      182.88      201.05     12.33 o
  -3   4   8      178.19      165.24     12.51 o
  -2   4   8     2343.24     2365.03     40.65 o
  -1   4   8       69.02       53.96     17.51 o
   0   4   8      209.37      217.39     16.55 o
   1   4   8       60.73       64.30      7.09 o
   2   4   8     2340.21     2406.92     42.97 o
   3   4   8      181.10      172.50     10.83 o
   4   4   8      181.57      195.04     13.31 o
   5   4   8      108.04      122.85     17.11 o
   6   4   8       30.95       49.73     16.86 o
   7   4   8      129.25      122.55     21.74 o
   8   4   8       12.52        3.44     34.62 o
  -8   5   8        9.98        2.52     32.51 o
  -7   5   8       10.18        4.16     19.94 o
  -6   5   8      131.51      145.45     19.42 o
  -5   5   8      395.49      426.94     23.90 o
  -4   5   8      147.90      169.32     26.63 o
  -3   5   8      559.89      566.40     33.97 o
  -2   5   8      560.35      513.71     44.79 o
  -1   5   8       24.90       22.16      9.51 o
   0   5   8        0.58       -4.32      8.21 o
   1   5   8       22.83       46.22     15.46 o
   2   5   8      559.07      580.90     18.30 o
   3   5   8      560.78      538.43     21.55 o
   4   5   8      148.08      179.99     22.13 o
   5   5   8      396.08      420.17     33.69 o
   6   5   8      130.58      141.50     83.68 o
   7   5   8        9.10      -15.03     19.45 o
   8   5   8       10.17      -25.16     25.16 o
  -7   6   8       74.48      101.97     28.94 o
  -6   6   8       46.34       35.34     22.59 o
  -5   6   8       39.54       54.06     20.00 o
  -4   6   8        8.56      -13.63     13.81 o
  -3   6   8      467.37      471.88     33.09 o
  -2   6   8      289.87      220.34     29.46 o
  -1   6   8      378.44      413.47     30.21 o
   0   6   8      564.12      558.39     29.43 o
   1   6   8      380.84      385.23     28.43 o
   2   6   8      287.08      287.05     17.98 o
   3   6   8      463.90      438.20     38.97 o
   4   6   8        8.40       -4.13     15.65 o
   5   6   8       38.58       14.47     18.68 o
   6   6   8       44.82       -1.19     33.32 o
   7   6   8       72.93       46.31     41.78 o
  -6   7   8       93.55      120.97     44.68 o
  -5   7   8      131.46      131.43     42.82 o
  -4   7   8       20.56       27.24     16.25 o
  -3   7   8       65.52       88.32     36.22 o
  -2   7   8      191.96      198.00     28.80 o
  -1   7   8       73.06       36.19     15.62 o
   0   7   8       12.97      -15.96     15.96 o
   1   7   8       71.90       91.35     27.20 o
   2   7   8      192.08      187.90     15.99 o
   3   7   8       62.99       87.08     23.34 o
   4   7   8       22.18       19.54     18.63 o
   5   7   8      129.93      205.05     55.59 o
   6   7   8       94.88       80.67     45.57 o
  -6   8   8       33.61       67.76     46.83 o
  -5   8   8        5.98       -3.86     36.37 o
  -4   8   8        1.97       19.52     31.99 o
  -1   8   8       40.55       45.22     18.53 o
   0   8   8      166.10      196.58     53.06 o
   1   8   8       38.79       15.22     19.67 o
   2   8   8       19.79       50.54     38.29 o
   3   8   8        3.52       -6.53     16.90 o
   4   8   8        1.88      -28.50     35.33 o
   5   8   8        5.78       11.58     42.52 o
   6   8   8       31.73      -11.58     44.31 o
  -5   9   8        6.77      -27.01     38.29 o
   0   9   8        1.80        2.88     16.25 o
   1   9   8       93.46      113.40     49.43 o
   2   9   8       49.34       17.66     37.40 o
   3   9   8       16.23      -22.64     36.66 o
   4   9   8       12.15       12.10     43.86 o
   5   9   8        6.70       -7.50     44.38 o
   1  10   8       39.16       60.26     44.23 o
   2  10   8        8.04      -24.05     38.37 o
   3  10   8        4.08      -11.21     41.86 o
   1   0   9     3373.80     3229.79     51.52 o
   2   0   9      143.19      154.64      6.97 o
   3   0   9       31.87       25.15      6.70 o
   4   0   9        8.09        0.19      7.61 o
   5   0   9      324.22      305.10     16.04 o
   6   0   9       39.84       28.46     11.25 o
   7   0   9      184.87      214.21     45.23 o
   8   0   9        0.01       21.56     26.29 o
   9   0   9       20.96       12.61     28.92 o
  -9   1   9       40.19       48.45     31.80 o
  -8   1   9       77.89       86.44     28.75 o
  -7   1   9      143.74      157.76     22.43 o
  -6   1   9      422.48      405.27     17.96 o
  -5   1   9      637.08      619.74     18.11 o
  -4   1   9      204.19      204.91      9.30 o
  -3   1   9      694.31      687.51     15.76 o
  -2   1   9     2010.50     2133.48     37.47 o
  -1   1   9      303.21      291.96     10.27 o
   0   1   9      370.78      362.10     20.17 o
   1   1   9      293.46      303.49     12.06 o
   2   1   9     2007.03     2126.50     29.76 o
   3   1   9      676.01      654.89     15.76 o
   4   1   9      206.95      217.97     10.71 o
   5   1   9      639.97      617.34     18.47 o
   6   1   9      417.11      388.28     23.06 o
   7   1   9      143.29      139.79     17.04 o
   8   1   9       79.11       94.42     18.73 o
   9   1   9       38.97       16.99     19.63 o
  -8   2   9      118.51      120.60     29.30 o
  -7   2   9       55.41       36.80     19.12 o
  -6   2   9       39.17       58.91     13.91 o
  -5   2   9      520.63      512.49     17.41 o
  -4   2   9       72.87       95.62      8.16 o
  -3   2   9      131.13      132.90      8.21 o
  -2   2   9      473.32      511.36     20.98 o
  -1   2   9     1161.28     1141.48     28.00 o
   0   2   9      847.85      847.40     20.53 o
   1   2   9     1127.72     1119.86     22.68 o
   2   2   9      485.11      508.06     12.56 o
   3   2   9      137.45      137.69      8.18 o
   4   2   9       74.36       63.53      7.97 o
   5   2   9      530.50      493.68     17.89 o
   6   2   9       37.24       31.85     12.25 o
   7   2   9       58.12       65.41     14.06 o
   8   2   9      119.30      131.58     21.53 o
  -8   3   9        5.77        0.30     36.37 o
  -7   3   9      180.41      188.93     28.90 o
  -6   3   9       68.03       66.21     14.70 o
  -5   3   9      350.19      339.11     16.11 o
  -4   3   9      170.00      182.29     12.96 o
  -3   3   9      149.62      144.38     11.82 o
  -2   3   9     1047.50     1053.96     27.35 o
  -1   3   9      245.79      251.52      7.52 o
   0   3   9       93.30       90.65      6.47 o
   1   3   9      236.94      256.22     42.67 o
   2   3   9     1049.56     1073.43     24.37 o
   3   3   9      149.37      145.80     13.02 o
   4   3   9      160.02      162.31      8.46 o
   5   3   9      350.75      340.04     12.10 o
   6   3   9       64.39       49.63     11.28 o
   7   3   9      179.14      149.75     27.16 o
   8   3   9        5.89      -14.26     25.83 o
  -8   4   9      172.31      221.98     47.94 o
  -7   4   9        4.46      -19.27     19.27 o
  -6   4   9       88.60       76.78     17.01 o
  -5   4   9      250.10      274.49     20.77 o
  -4   4   9      183.53      181.63     12.38 o
  -3   4   9       23.57       42.96     11.63 o
  -2   4   9       35.54       29.40      7.64 o
  -1   4   9      120.31      111.53     11.08 o
   0   4   9      207.38      174.40     30.13 o
   1   4   9      122.35      115.66      7.68 o
   2   4   9       31.60       35.70      6.97 o
   3   4   9       23.32       31.02      8.31 o
   4   4   9      183.96      207.38     16.78 o
   5   4   9      257.61      236.49     20.60 o
   6   4   9       91.39       91.38     18.35 o
   7   4   9        5.07      -13.10     17.07 o
   8   4   9      174.33      149.97     48.24 o
  -8   5   9        8.83       47.50     34.81 o
  -7   5   9      100.92       59.46     23.13 o
  -6   5   9       66.19       89.85     17.86 o
  -5   5   9      136.96      166.81     18.03 o
  -4   5   9      216.47      224.26     19.01 o
  -3   5   9       82.84       87.63     18.32 o
  -2   5   9      592.35      581.07     28.02 o
  -1   5   9      124.61      122.69     12.37 o
   0   5   9       35.07       38.15     24.64 o
   1   5   9      124.26      124.41     18.94 o
   2   5   9      595.32      582.80     19.53 o
   3   5   9       83.77       94.33     15.53 o
   4   5   9      216.66      223.73     19.40 o
   5   5   9      135.55      164.00     43.04 o
   6   5   9       67.39      112.43     25.83 o
   7   5   9       98.75      133.51     50.76 o
   8   5   9        8.97        2.12     28.20 o
  -7   6   9       44.22       90.84     28.72 o
  -6   6   9       58.85       60.25     20.92 o
  -5   6   9      236.38      265.27     36.55 o
  -4   6   9       30.60       36.23     16.54 o
  -3   6   9       95.30       72.47     20.48 o
  -2   6   9      291.34      328.70     32.95 o
  -1   6   9      275.79      290.62     33.95 o
   0   6   9      217.76      206.58     23.12 o
   1   6   9      273.54      271.98     26.16 o
   2   6   9      296.01      288.01     39.24 o
   3   6   9       96.43       89.43     18.99 o
   4   6   9       29.99       17.82     24.05 o
   5   6   9      240.58      247.98     29.86 o
   6   6   9       61.15       69.09     42.52 o
   7   6   9       44.39       94.18     48.83 o
  -6   7   9       28.67       29.83     35.99 o
  -5   7   9       26.19       87.20     39.19 o
  -4   7   9       65.95       64.92     23.30 o
  -2   7   9       11.03       15.14     20.93 o
  -1   7   9       62.97       40.07     16.74 o
   0   7   9       10.40        0.64     12.55 o
   1   7   9       62.94       55.66     18.64 o
   2   7   9       12.52        8.01     14.36 o
   3   7   9       57.61       18.84     44.45 o
   4   7   9       68.48      107.83     38.33 o
   5   7   9       26.28       45.05     40.52 o
   6   7   9       28.41       68.50     46.16 o
  -5   8   9       23.62       50.02     40.74 o
  -1   8   9      116.54      143.34     22.44 o
   0   8   9        1.36        0.03     36.59 o
   1   8   9      116.41       36.88     36.66 o
   2   8   9      340.52      383.10     63.82 o
   3   8   9        7.54        7.16     18.78 o
   4   8   9        3.99      -33.92     33.92 o
   5   8   9       24.81       17.96     44.38 o
   6   8   9       20.60       24.71     44.75 o
   0   9   9       53.93       27.98     36.81 o
   1   9   9       35.33        4.53     33.17 o
   2   9   9       48.93      -19.30     32.88 o
   3   9   9        5.15       -3.64     39.41 o
   4   9   9        1.98       30.95     43.42 o
   0  10   9        5.99        7.27     40.45 o
   1  10   9      147.81      215.52     57.74 o
   2  10   9       74.62       95.81     51.88 o
   3  10   9        5.23      -25.01     40.00 o
   0   0  10       77.11       89.38     10.54 o
   1   0  10     3545.18     3732.93     66.17 o
   2   0  10     6231.09     6738.60     87.67 o
   3   0  10     1276.52     1265.04     25.44 o
   4   0  10      175.92      170.97     11.19 o
   5   0  10     1831.61     1825.66     41.43 o
   6   0  10      123.18      149.03     17.89 o
   7   0  10      801.12      745.16     45.51 o
   8   0  10       27.82       17.86     28.61 o
   9   0  10        9.76      -27.65     27.65 o
  -8   1  10       11.24       33.84     27.05 o
  -7   1  10       36.16       79.89     25.37 o
  -6   1  10      293.98      288.70     18.18 o
  -5   1  10     1292.15     1209.95     26.06 o
  -4   1  10      738.76      741.83     17.29 o
  -3   1  10       68.69       60.93      7.55 o
  -2   1  10     1369.89     1433.43     30.87 o
  -1   1  10      628.40      646.74     15.84 o
   0   1  10      393.92      406.29     15.89 o
   1   1  10      620.48      626.45     25.01 o
   2   1  10     1384.42     1425.35     22.26 o
   3   1  10       64.37       52.34      6.85 o
   4   1  10      729.38      719.82     19.04 o
   5   1  10     1291.77     1222.75     28.94 o
   6   1  10      302.09      285.86     18.30 o
   7   1  10       37.42        8.90     12.65 o
   8   1  10       11.47        0.47     15.04 o
  -8   2  10        6.83       23.90     40.11 o
  -7   2  10      135.38      124.65     22.31 o
  -6   2  10      581.02      601.49     44.09 o
  -5   2  10      464.97      483.13     15.79 o
  -4   2  10      511.98      482.15     14.14 o
  -3   2  10      194.14      188.30      9.29 o
  -2   2  10     1840.59     2034.32     40.96 o
  -1   2  10      560.85      579.92     17.38 o
   0   2  10       11.77        2.24      6.06 o
   1   2  10      573.27      606.32     15.19 o
   2   2  10     1823.78     1985.34     31.33 o
   3   2  10      203.66      215.73      9.66 o
   4   2  10      506.61      468.35     14.46 o
   5   2  10      473.00      484.85     17.94 o
   6   2  10      570.56      564.58     23.90 o
   7   2  10      138.84      142.19     18.92 o
   8   2  10        6.72      -15.59     15.59 o
  -8   3  10       86.99      125.05     42.60 o
  -7   3  10       15.47       -0.94     20.33 o
  -6   3  10      420.31      411.15     27.24 o
  -5   3  10      633.08      619.44     22.93 o
  -4   3  10      105.37      101.07     11.11 o
  -3   3  10       28.50       44.54      9.92 o
  -2   3  10       91.20      100.67      8.08 o
  -1   3  10      362.07      356.97     10.20 o
   0   3  10       34.14       44.99      5.51 o
   1   3  10      360.47      367.86     10.87 o
   2   3  10       97.67      115.27      6.19 o
   3   3  10       26.70       33.73      6.00 o
   4   3  10      101.55      107.36      7.89 o
   5   3  10      630.13      647.31     17.32 o
   6   3  10      431.19      457.96     45.81 o
   7   3  10       14.38       12.88     37.48 o
   8   3  10       90.32      101.01     41.11 o
  -8   4  10        3.85       33.32     39.63 o
  -7   4  10        2.32       22.14     21.25 o
  -6   4  10       71.58       72.03     16.90 o
  -5   4  10       41.61       53.00     14.29 o
  -4   4  10      427.95      445.44     18.11 o
  -3   4  10      178.79      212.26     29.16 o
  -2   4  10      526.24      509.72     18.47 o
  -1   4  10      179.88      176.16     21.28 o
   0   4  10      444.66      436.01     42.52 o
   1   4  10      179.17      179.72     15.07 o
   2   4  10      510.93      527.97     17.16 o
   3   4  10      179.05      164.36     11.76 o
   4   4  10      420.15      442.74     22.15 o
   5   4  10       43.89       41.63     20.46 o
   6   4  10       71.74       95.64     19.15 o
   7   4  10        2.23      -15.00     16.49 o
   8   4  10        3.87        3.20     25.48 o
  -7   5  10       16.98       14.13     21.44 o
  -6   5  10      123.18      103.48     18.20 o
  -5   5  10      271.37      279.49     20.53 o
  -4   5  10       38.39       37.72     12.39 o
  -3   5  10      140.18      137.63     21.82 o
  -2   5  10      790.52      771.92     33.41 o
  -1   5  10       55.43       61.36     11.46 o
   1   5  10       54.57       61.80     17.60 o
   2   5  10      779.91      803.60     20.27 o
   3   5  10      144.98      169.57     14.00 o
   4   5  10       38.27       32.35     13.59 o
   5   5  10      268.41      279.47     60.37 o
   6   5  10      126.83       85.43     25.80 o
   7   5  10       17.82      -31.32     36.07 o
  -7   6  10       19.12      -22.78     22.78 o
  -6   6  10       25.65        8.24     20.93 o
  -5   6  10       61.96       77.99     35.25 o
  -4   6  10      146.05      126.09     20.79 o
  -2   6  10      196.78      233.48     30.13 o
  -1   6  10      363.44      290.81     24.24 o
   0   6  10       87.19       79.85     32.21 o
   1   6  10      363.64      336.04     55.40 o
   2   6  10      191.88      196.40     17.52 o
   3   6  10      146.05      146.94     21.25 o
   4   6  10      144.02      152.16     24.21 o
   5   6  10       60.39       36.57     24.19 o
   6   6  10       26.81       21.45     36.66 o
   7   6  10       18.33       27.31     45.94 o
  -5   7  10       33.94       70.43     36.37 o
  -4   7  10       55.60       61.15     23.15 o
  -2   7  10      434.60      514.68     44.38 o
  -1   7  10      493.41      523.46     74.62 o
   0   7  10       26.73       35.70     30.72 o
   1   7  10      492.65      471.75     33.89 o
   2   7  10      426.16      280.23     55.59 o
   3   7  10        2.73       27.83     17.73 o
   4   7  10       57.30       13.44     19.93 o
   5   7  10       32.93       23.01     39.11 o
   6   7  10       36.86       16.77     42.30 o
  -1   8  10       17.14       26.03     18.12 o
   0   8  10       99.35       93.21     41.41 o
   1   8  10       16.43       55.88     36.96 o
   2   8  10      128.24      184.57     52.02 o
   3   8  10       22.80       -4.30     32.06 o
   4   8  10        6.47       31.62     41.78 o
   5   8  10       20.76      -38.15     38.15 o
   0   9  10        0.07       55.07     40.00 o
   1   9  10      100.99       95.22     46.46 o
   2   9  10      137.98      180.12     57.07 o
   3   9  10        1.12       21.52     39.19 o
   4   9  10        6.88       -8.16     39.11 o
   0  10  10        8.88       -7.42     36.96 o
   1  10  10        6.77       19.22     41.19 o
   2  10  10       29.35       56.18     44.45 o
   1   0  11     2433.76     2630.39     49.69 o
   2   0  11      354.85      380.36     12.70 o
   3   0  11       12.78       16.45      8.65 o
   4   0  11      634.04      617.70     19.23 o
   5   0  11      170.74      181.93     17.35 o
   6   0  11      387.92      481.76     34.09 o
   7   0  11      276.74      296.36     43.97 o
   8   0  11        5.62      -19.46     24.06 o
  -8   1  11       53.59       66.97     28.60 o
  -7   1  11       45.68       45.62     23.42 o
  -6   1  11      347.79      362.78     45.52 o
  -5   1  11     1562.55     1534.94     38.43 o
  -4   1  11       11.56        6.82      7.26 o
  -3   1  11      657.04      692.25     17.97 o
  -2   1  11     1552.95     1574.44     33.89 o
  -1   1  11     1185.79     1217.36     29.44 o
   0   1  11     2282.75     2182.62     48.02 o
   1   1  11     1172.51     1213.70     27.50 o
   2   1  11     1558.81     1612.35     26.34 o
   3   1  11      648.69      691.70     16.64 o
   4   1  11       11.56       10.61      7.60 o
   5   1  11     1557.74     1524.43     33.42 o
   6   1  11      349.94      396.03     21.62 o
   7   1  11       44.05       45.75     14.84 o
   8   1  11       54.88       35.48     17.50 o
  -8   2  11       18.50       -2.07     24.39 o
  -7   2  11       82.73       64.25     21.63 o
  -6   2  11       47.31       62.31     27.24 o
  -5   2  11      207.19      201.51     11.02 o
  -4   2  11      378.14      390.01     13.06 o
  -3   2  11      756.81      764.62     19.78 o
  -2   2  11       59.65       75.25      8.52 o
  -1   2  11     1061.86     1122.36     26.44 o
   0   2  11      394.95      385.79     12.83 o
   1   2  11     1072.13     1124.66     25.30 o
   2   2  11       55.22       57.22      6.31 o
   3   2  11      761.82      734.44     16.40 o
   4   2  11      372.14      349.89     16.72 o
   5   2  11      213.25      206.09     13.16 o
   6   2  11       43.78       38.61     12.11 o
   7   2  11       84.11       81.55     19.52 o
   8   2  11       18.29       21.68     34.81 o
  -8   3  11       22.15       42.08     38.59 o
  -7   3  11       63.17       83.44     25.45 o
  -6   3  11       59.28       29.90     17.00 o
  -5   3  11      197.78      194.70     16.14 o
  -4   3  11       82.88       75.46     10.22 o
  -3   3  11      102.07      137.12     23.87 o
  -2   3  11      472.56      463.24     15.50 o
  -1   3  11       87.21       87.80      7.02 o
   0   3  11       47.32       49.26      6.05 o
   1   3  11       78.65       79.39      6.77 o
   2   3  11      479.53      503.44     13.04 o
   3   3  11      102.51      108.86      7.93 o
   4   3  11       81.15       73.17      8.10 o
   5   3  11      193.75      209.53     14.22 o
   6   3  11       59.79       49.02     12.28 o
   7   3  11       60.87       92.40     13.92 o
   8   3  11       23.55      -20.93     34.14 o
  -8   4  11       20.18       29.46     38.81 o
  -7   4  11        1.40        7.33     21.40 o
  -6   4  11       19.11        6.57     20.82 o
  -5   4  11      290.43      297.78     21.24 o
  -4   4  11      340.01      352.75     17.01 o
  -3   4  11      353.46      362.05     19.66 o
  -2   4  11        3.67       -2.20      7.12 o
  -1   4  11      662.22      660.33     17.70 o
   0   4  11        1.47        4.05      6.30 o
   1   4  11      665.66      724.85     30.79 o
   2   4  11        3.61       -3.91      6.77 o
   3   4  11      356.54      361.25     21.71 o
   4   4  11      337.12      343.12     25.62 o
   5   4  11      295.60      293.95     31.26 o
   6   4  11       17.67       28.93     17.20 o
   7   4  11        1.56       18.65     18.61 o
   8   4  11       19.95        4.53     25.88 o
  -7   5  11      120.72       90.10     33.92 o
  -6   5  11        1.64        6.14     17.71 o
  -5   5  11       15.27       -4.09     16.02 o
  -4   5  11       39.33       39.17     12.87 o
  -3   5  11      182.42      194.58     13.83 o
  -2   5  11       15.04       27.61     15.41 o
  -1   5  11      143.27      161.10     20.38 o
   0   5  11       40.24       90.91     29.31 o
   1   5  11      151.24      133.94     20.68 o
   2   5  11       15.29       27.57      9.43 o
   3   5  11      187.41      175.75     14.80 o
   4   5  11       40.48       19.24     17.79 o
   5   5  11       14.78        0.44     18.35 o
   6   5  11        1.79       -5.98     19.89 o
   7   5  11      118.83       81.64     47.20 o
  -7   6  11       22.03       27.83     27.53 o
  -6   6  11       38.77       33.17     22.86 o
  -5   6  11      225.15      262.34     28.30 o
  -4   6  11       26.75       12.39     19.96 o
  -2   6  11       65.43       66.94     22.64 o
  -1   6  11      123.54      135.40     35.62 o
   0   6  11       14.80       21.08     25.60 o
   1   6  11      124.98      121.69     21.41 o
   2   6  11       64.45       49.61     21.37 o
   3   6  11      580.18      618.29     53.36 o
   4   6  11       27.63       21.18     17.85 o
   5   6  11      226.44      233.33     30.62 o
   6   6  11       38.31       43.79     44.16 o
   7   6  11       21.69        1.86     42.38 o
  -4   7  11       17.63       14.62     20.85 o
  -1   7  11      101.02      120.35     20.31 o
   0   7  11       77.55       86.98     37.11 o
   1   7  11      107.68      115.06     22.26 o
   2   7  11       91.84       55.44     36.37 o
   3   7  11       66.09       74.08     20.14 o
   4   7  11       17.90        2.50     32.47 o
   5   7  11        2.16       14.25     36.96 o
   6   7  11       20.39      -32.80     35.92 o
  -1   8  11       29.96       53.14     34.06 o
   0   8  11        9.16       25.08     31.62 o
   1   8  11       30.99       25.53     35.33 o
   2   8  11       40.16       68.43     40.00 o
   3   8  11      146.94      189.92     55.96 o
   4   8  11       18.43      -35.99     35.99 o
   5   8  11        1.45       29.61     43.86 o
   0   9  11      104.26      126.61     48.02 o
   1   9  11       12.56       20.63     38.00 o
   2   9  11        6.56        6.90     39.41 o
   3   9  11        7.67      -28.57     34.06 o
   4   9  11        2.40      -26.72     35.92 o
   0  10  11        0.02       -8.39     39.70 o
   1  10  11       10.25       19.74     43.12 o
   2  10  11       32.03       39.33     44.83 o
   0   0  12      239.13      264.37     17.00 o
   1   0  12     1955.04     2110.98     42.17 o
   2   0  12      191.45      202.09      9.79 o
   3   0  12     1116.78     1122.51     22.43 o
   4   0  12      356.79      341.91     19.58 o
   5   0  12       34.69       56.89     14.36 o
   6   0  12       74.82       80.09     16.70 o
   7   0  12      279.46      267.98     31.93 o
   8   0  12        2.55      -23.28     23.28 o
  -8   1  12       82.65       33.76     27.50 o
  -7   1  12       28.56       75.17     24.79 o
  -6   1  12      353.70      317.23     28.39 o
  -5   1  12     1847.25     1747.76     46.27 o
  -4   1  12      146.64      134.85     11.89 o
  -3   1  12       79.13       84.48      8.51 o
  -2   1  12      224.59      241.73     20.98 o
  -1   1  12     2651.55     2579.46     44.52 o
   0   1  12     1684.45     1688.43     46.17 o
   1   1  12     2660.02     2572.09     44.67 o
   2   1  12      222.13      235.67      9.94 o
   3   1  12       83.18       93.42      9.72 o
   4   1  12      147.63      140.73     10.23 o
   5   1  12     1847.84     1761.12     45.49 o
   6   1  12      355.29      321.71     20.54 o
   7   1  12       26.73       47.49     16.48 o
   8   1  12       84.15       65.22     18.62 o
  -8   2  12        3.84       -1.49     25.42 o
  -7   2  12       98.29       69.16     26.03 o
  -6   2  12       21.39       -3.68     15.20 o
  -5   2  12       86.68       73.61      9.20 o
  -4   2  12      162.83      178.67     11.26 o
  -3   2  12       45.94       56.02      8.41 o
  -2   2  12      454.50      423.43     16.09 o
  -1   2  12      555.72      588.35     21.37 o
   0   2  12        0.04        0.61      6.63 o
   1   2  12      559.19      614.61     17.90 o
   2   2  12      450.32      433.86     12.66 o
   3   2  12       50.78       45.62      8.35 o
   4   2  12      154.41      174.67     10.66 o
   5   2  12       84.80      114.69     16.18 o
   7   2  12       96.28       88.13     15.75 o
   8   2  12        3.54       25.55     18.70 o
  -8   3  12      127.27      114.14     47.87 o
  -7   3  12       59.72       68.42     24.61 o
  -6   3  12      180.91      157.68     21.30 o
  -5   3  12      306.15      311.59     18.84 o
  -4   3  12       25.12       24.45     12.17 o
  -3   3  12       41.91       34.67     12.21 o
  -2   3  12        5.35        3.84      9.39 o
  -1   3  12      202.17      180.32     12.60 o
   0   3  12      351.21      355.09     16.10 o
   1   3  12      209.64      212.72      9.66 o
   2   3  12        4.44       14.48      5.95 o
   3   3  12       44.48       46.27      7.32 o
   4   3  12       24.40       16.28      7.40 o
   5   3  12      307.50      322.77     16.86 o
   6   3  12      179.71      175.72     16.22 o
   7   3  12       60.10       73.57     14.07 o
   8   3  12      130.56      175.81     45.27 o
  -8   4  12        1.45      -23.53     38.29 o
  -7   4  12       64.63       98.24     24.99 o
  -6   4  12        0.27      -16.93     16.93 o
  -5   4  12      428.95      477.72     26.04 o
  -4   4  12      102.49      115.04     29.81 o
  -3   4  12       72.92       72.57     14.13 o
  -2   4  12      324.88      325.58     17.91 o
  -1   4  12       12.49        1.51      9.38 o
   0   4  12      155.27      160.82     31.69 o
   1   4  12       11.58       23.99     11.57 o
   2   4  12      328.30      328.57     18.54 o
   3   4  12       72.14       68.20     10.34 o
   4   4  12       97.74       71.68     15.95 o
   5   4  12      426.48      392.46     35.84 o
   6   4  12        0.28        2.51     22.18 o
   7   4  12       63.68       49.01     20.34 o
   8   4  12        1.44       23.57     27.32 o
  -7   5  12       12.71      -23.23     30.21 o
  -6   5  12      110.12      127.53     22.84 o
  -5   5  12        3.17       -1.92     14.10 o
  -4   5  12        0.94       18.59     14.35 o
  -3   5  12      232.13      230.83     14.60 o
  -2   5  12      153.39      170.91     16.94 o
  -1   5  12       44.57       30.81     14.96 o
   0   5  12      244.90      226.58     37.55 o
   1   5  12       45.27       37.27     17.31 o
   2   5  12      150.63      174.08     18.44 o
   3   5  12      228.82      219.18     21.48 o
   4   5  12        0.97       16.55     17.16 o
   5   5  12        3.47      -19.63     19.63 o
   6   5  12      108.17       90.04     27.30 o
   7   5  12       12.75       24.27     42.52 o
  -7   6  12       29.80       12.02     29.02 o
  -6   6  12      144.25      167.50     28.94 o
  -5   6  12       14.14       24.93     14.51 o
  -4   6  12      171.77      225.46     33.10 o
  -2   6  12      438.16      408.20     44.27 o
  -1   6  12      349.16      372.85     48.09 o
   0   6  12        1.82       22.12     27.90 o
   1   6  12      346.81      304.35     28.84 o
   2   6  12      434.86      371.30     57.22 o
   3   6  12      148.03      141.14     22.90 o
   4   6  12      166.72      222.11     52.25 o
   5   6  12       14.65        0.91     21.08 o
   6   6  12      143.80       99.52     48.76 o
   7   6  12       29.69      -36.22     36.22 o
  -4   7  12       67.55       65.09     25.31 o
  -1   7  12      362.37      312.00     50.24 o
   0   7  12      227.12      183.31     44.23 o
   1   7  12      364.65      297.16     53.73 o
   2   7  12       71.67      162.83     46.01 o
   3   7  12       84.81       60.18     20.12 o
   4   7  12       66.93       31.01     20.85 o
   5   7  12        1.55       82.97     46.16 o
   6   7  12       27.11      -37.18     37.18 o
  -1   8  12       70.45       58.18     37.48 o
   0   8  12       41.52        6.83     31.47 o
   1   8  12       69.73      138.11     47.42 o
   2   8  12      125.86      174.18     51.80 o
   3   8  12       31.39       44.01     40.60 o
   4   8  12       26.75       12.69     39.11 o
   5   8  12       13.68       19.59     41.86 o
  -1   9  12       82.76       52.62     44.68 o
   0   9  12       79.58       87.50     44.16 o
   1   9  12       83.89      126.83     50.76 o
   2   9  12       22.98       19.96     40.22 o
   3   9  12       22.11        0.22     39.78 o
   4   9  12       15.63       19.74     41.86 o
   0  10  12       31.25       22.64     41.56 o
   1  10  12        4.81       -4.23     39.85 o
   2  10  12        3.83        4.16     45.64 o
   1   0  13     1692.48     1648.39     35.68 o
   2   0  13      364.37      342.82     13.52 o
   3   0  13      682.81      713.00     19.74 o
   4   0  13      496.04      518.33     18.10 o
   5   0  13       41.51       48.88     24.40 o
   6   0  13      402.29      434.04     28.86 o
   7   0  13      135.83      129.51     27.58 o
   8   0  13       50.88       36.09     18.72 o
  -8   1  13       59.56       59.95     32.51 o
  -7   1  13       12.30       49.45     24.97 o
  -6   1  13      207.84      208.94     29.29 o
  -5   1  13       80.49       43.66     18.81 o
  -4   1  13     1397.54     1398.27     32.61 o
  -3   1  13        2.78       -7.67      9.19 o
  -2   1  13      166.71      170.06     10.01 o
  -1   1  13      587.90      600.33     30.78 o
   0   1  13      857.84      811.44     31.00 o
   1   1  13      588.88      564.84     18.66 o
   2   1  13      163.19      157.76      8.72 o
   3   1  13        3.53       -4.90      6.82 o
   4   1  13     1389.23     1345.54     27.25 o
   5   1  13       80.08       85.66     11.30 o
   6   1  13      209.29      216.01     24.77 o
   7   1  13       12.76        2.27     15.35 o
   8   1  13       62.10       38.09     18.37 o
  -8   2  13      128.24      163.29     33.24 o
  -7   2  13      110.66      115.76     27.95 o
  -6   2  13       20.83       19.77     17.06 o
  -5   2  13        5.76       -4.68     12.29 o
  -4   2  13      488.99      475.32     17.72 o
  -3   2  13      931.29      947.36     26.12 o
  -2   2  13      120.73      109.60      9.92 o
  -1   2  13      410.76      422.51     18.59 o
   0   2  13       40.57       42.23      9.21 o
   1   2  13      414.87      401.86     15.38 o
   2   2  13      113.70      132.67      8.84 o
   3   2  13      928.74      945.63     21.82 o
   4   2  13      476.73      476.48     16.36 o
   5   2  13        5.04       -6.17      9.67 o
   6   2  13       21.67       16.12     12.51 o
   7   2  13      113.19      137.67     32.99 o
   8   2  13      131.15      130.85     44.60 o
  -8   3  13       78.72       63.97     42.45 o
  -7   3  13       15.00       19.29     22.02 o
  -6   3  13       37.44       26.40     17.08 o
  -5   3  13       36.47       22.16     14.62 o
  -4   3  13      188.43      175.60     19.56 o
  -3   3  13      119.93      112.72     31.39 o
  -2   3  13      672.19      690.50     25.79 o
  -1   3  13      410.00      435.50     21.02 o
   0   3  13       78.32       75.92      7.41 o
   1   3  13      412.51      434.13     14.38 o
   2   3  13      661.22      665.47     18.07 o
   3   3  13      114.96      111.01      8.95 o
   4   3  13      182.11      182.56     14.83 o
   5   3  13       38.25       33.46     10.61 o
   6   3  13       38.82       35.56     12.56 o
   7   3  13       16.97       15.92     12.48 o
   8   3  13       81.58       74.88     39.33 o
  -8   4  13       72.05      100.26     42.90 o
  -7   4  13       16.36        9.25     21.52 o
  -6   4  13       22.06       -1.88     18.78 o
  -5   4  13       56.47       39.89     35.85 o
  -4   4  13      132.85      163.79     17.13 o
  -3   4  13      176.56      209.86     25.05 o
  -2   4  13       25.14       19.17      9.40 o
  -1   4  13      476.08      484.31     14.13 o
   0   4  13       17.13       15.58      7.28 o
   1   4  13      479.88      446.54     20.43 o
   2   4  13       23.02       33.28     13.02 o
   3   4  13      176.42      186.24     13.63 o
   4   4  13      131.18      144.73     23.68 o
   5   4  13       52.48       79.30     23.11 o
   6   4  13       23.33       17.86     39.56 o
   7   4  13       17.40      -13.28     25.48 o
   8   4  13       74.64      109.07     31.99 o
  -7   5  13       24.61       -6.83     31.69 o
  -6   5  13       71.31       94.25     22.00 o
  -5   5  13       25.21       28.97     17.50 o
  -4   5  13      280.89      306.12     23.85 o
  -3   5  13       31.47       52.73     12.91 o
  -2   5  13      103.49      100.48     15.15 o
  -1   5  13      724.33      704.27     36.01 o
   0   5  13        6.42        0.22     21.97 o
   1   5  13      729.17      655.27     85.87 o
   2   5  13       99.97      102.12     14.03 o
   3   5  13       32.08       47.89     13.52 o
   4   5  13      279.53      263.42     41.60 o
   5   5  13       25.62       42.45     22.11 o
   6   5  13       71.68       80.65     39.00 o
   7   5  13       26.96      -38.74     38.74 o
  -7   6  13       25.99       41.19     28.80 o
  -6   6  13       10.00        2.97     23.23 o
  -5   6  13       40.08       55.87     16.20 o
  -4   6  13       35.47       69.39     25.46 o
  -2   6  13      104.14      104.42     29.02 o
  -1   6  13      156.04      127.06     35.70 o
   0   6  13       28.85       18.33     27.39 o
   1   6  13      159.71      151.06     50.32 o
   2   6  13      105.77       72.95     33.84 o
   3   6  13      133.34      122.66     23.19 o
   4   6  13       34.85       39.12     20.87 o
   5   6  13       38.38       59.91     24.48 o
   6   6  13       10.43      -10.61     34.88 o
   7   6  13       27.00       23.67     45.86 o
  -4   7  13       79.73       88.83     27.24 o
  -1   7  13      131.19      134.48     40.52 o
   0   7  13        6.74        4.97     29.54 o
   1   7  13      133.89       91.51     38.81 o
   2   7  13      125.71      120.97     44.31 o
   3   7  13      171.05      192.88     52.54 o
   4   7  13       81.63      108.35     44.97 o
   5   7  13       34.87       47.79     45.05 o
   6   7  13       42.65       36.07     43.71 o
  -1   8  13       20.03       13.21     32.65 o
   0   8  13       60.56       48.02     38.96 o
   1   8  13       19.63       -0.15     30.87 o
   2   8  13       52.80       18.78     36.37 o
   3   8  13       46.66       87.87     46.31 o
   4   8  13       19.62       -8.46     38.59 o
   5   8  13        3.87      -27.16     39.56 o
  -1   9  13        9.12       51.21     40.15 o
   0   9  13        5.77       28.72     37.85 o
   1   9  13        9.38       27.68     38.81 o
   2   9  13        9.88       84.31     49.65 o
   3   9  13       22.74       22.12     39.70 o
   4   9  13       17.85       57.15     48.83 o
   0  10  13       31.33       32.73     44.01 o
   1  10  13       10.33      -37.18     37.18 o
   0   0  14      648.76      605.59     38.15 o
   1   0  14        3.19       -4.01      8.62 o
   2   0  14      963.60      949.10     46.23 o
   3   0  14      277.25      261.27     13.86 o
   4   0  14       68.63       65.04     10.52 o
   5   0  14      147.41      164.18     14.39 o
   6   0  14       18.59       17.17     13.53 o
   7   0  14        6.81       23.42     16.14 o
   8   0  14        6.64       -1.91     23.62 o
  -8   1  14       63.52       48.53     29.04 o
  -7   1  14       31.42       30.99     24.98 o
  -6   1  14      309.53      368.68     26.88 o
  -5   1  14       92.59      116.57     28.73 o
  -4   1  14     1635.76     1546.65     36.06 o
  -3   1  14      487.62      536.46     18.22 o
  -2   1  14        1.00       -0.16      6.80 o
  -1   1  14       97.79      107.72     13.69 o
   0   1  14      493.64      444.91     23.22 o
   1   1  14       98.66      109.53     12.35 o
   2   1  14        1.72       -4.80      5.90 o
   3   1  14      488.91      494.93     18.54 o
   4   1  14     1647.69     1649.94     33.82 o
   5   1  14       90.73      106.12     15.13 o
   6   1  14      310.27      325.92     20.76 o
   7   1  14       31.08       40.27     18.69 o
   8   1  14       64.13       82.28     20.47 o
  -8   2  14       16.38       51.23     31.65 o
  -7   2  14       18.37       43.89     36.37 o
  -6   2  14       43.87       45.01     18.08 o
  -5   2  14      150.99      137.94     16.40 o
  -4   2  14      145.13      130.70     12.57 o
  -3   2  14      232.55      227.29     18.96 o
  -2   2  14      283.07      291.13     14.92 o
  -1   2  14      148.12      147.61     10.99 o
   0   2  14       21.48       18.44      8.62 o
   1   2  14      150.07      130.28     10.48 o
   2   2  14      275.06      251.68     12.66 o
   3   2  14      226.34      212.32     11.11 o
   4   2  14      141.81      128.14     11.53 o
   5   2  14      147.45      140.19     14.39 o
   6   2  14       46.33       17.82     12.51 o
   7   2  14       19.27       31.96     15.67 o
   8   2  14       14.59       55.42     20.06 o
  -8   3  14       45.20       64.57     42.60 o
  -7   3  14       68.74       83.94     38.15 o
  -6   3  14       56.45       53.29     18.03 o
  -5   3  14       73.28       71.10     17.55 o
  -4   3  14      246.27      272.81     20.83 o
  -3   3  14      671.07      647.24     34.63 o
  -2   3  14       70.12       73.82     12.58 o
  -1   3  14       68.47       66.62     12.61 o
   0   3  14        2.50       -0.41      5.27 o
   1   3  14       71.45       71.81      8.36 o
   2   3  14       68.32       60.16      8.38 o
   3   3  14      674.94      677.44     18.34 o
   4   3  14      250.73      222.53     15.21 o
   5   3  14       74.18      108.09     18.11 o
   6   3  14       57.50       63.25     13.89 o
   7   3  14       70.72       96.29     25.02 o
   8   3  14       45.71       -8.24     35.62 o
  -7   4  14       31.38       30.91     23.75 o
  -6   4  14        7.21      -15.70     25.60 o
  -5   4  14      159.90      136.79     23.11 o
  -4   4  14      141.71      140.41     25.34 o
  -3   4  14       60.06       67.67     18.11 o
  -2   4  14      103.20       95.36      8.89 o
  -1   4  14       60.18       74.17      8.64 o
   0   4  14        0.29       -6.64      6.64 o
   1   4  14       56.34       74.15     13.03 o
   2   4  14      101.70      110.52     12.40 o
   3   4  14       58.15       68.85     13.77 o
   4   4  14      137.81       96.25     22.85 o
   5   4  14      156.28      140.22     26.81 o
   6   4  14        8.02       15.20     21.80 o
   7   4  14       31.25       28.26     27.45 o
  -7   5  14       15.91       36.81     34.06 o
  -6   5  14        6.60       26.43     43.08 o
  -5   5  14      113.09      107.26     21.75 o
  -4   5  14       16.31       58.39     16.46 o
  -3   5  14      581.23      601.29     38.81 o
  -2   5  14      214.13      211.21     18.78 o
  -1   5  14      488.26      494.57     51.21 o
   0   5  14        0.02        9.28     21.45 o
   1   5  14      487.87      476.81     33.58 o
   2   5  14      211.61      260.38     23.05 o
   3   5  14      576.53      606.85     29.16 o
   4   5  14       16.23        2.56     18.47 o
   5   5  14      117.05       81.08     25.12 o
   6   5  14        6.62       13.74     23.71 o
   7   5  14       17.00       44.08     47.42 o
  -6   6  14       31.21       -8.91     24.57 o
  -5   6  14       30.90       24.39     15.55 o
  -4   6  14       59.93       67.31     26.12 o
  -2   6  14       70.72       98.19     33.25 o
  -1   6  14      409.33      480.61     55.22 o
   0   6  14      381.84      323.65     49.87 o
   1   6  14      397.38      379.31     54.25 o
   2   6  14       70.57       90.62     40.52 o
   3   6  14       55.49       59.40     20.19 o
   4   6  14       58.33       50.60     22.41 o
   5   6  14       31.44       53.73     40.60 o
   6   6  14       32.03       49.13     41.93 o
  -1   7  14      307.22      217.30     46.38 o
   0   7  14      147.75       90.84     40.00 o
   1   7  14      304.99      319.20     57.15 o
   2   7  14        5.59       31.10     33.47 o
   3   7  14       77.66       96.26     45.72 o
   4   7  14       24.17       54.55     40.45 o
   5   7  14       33.75      -15.07     38.07 o
   6   7  14       35.71       39.56     46.46 o
  -1   8  14       22.37       56.40     34.44 o
   0   8  14      230.00      156.89     48.31 o
   1   8  14       20.73       -9.87     34.44 o
   2   8  14       16.69      -17.51     34.06 o
   3   8  14       52.26       57.00     45.72 o
   4   8  14       11.56      -32.73     32.73 o
   5   8  14       10.48       22.86     45.72 o
  -1   9  14       40.56      126.91     47.27 o
   0   9  14      108.27       12.62     37.48 o
   1   9  14       39.88       34.81     42.15 o
   2   9  14        2.98      -34.73     34.73 o
   3   9  14        0.76        3.19     40.45 o
   0  10  14       35.43       20.11     45.49 o
   1   0  15      165.35      156.46     16.11 o
   2   0  15       48.50       32.02     15.09 o
   3   0  15       28.98       39.15      9.79 o
   4   0  15      102.69       84.08     10.88 o
   5   0  15      257.20      232.65     16.49 o
   6   0  15       59.07       62.60     21.48 o
   7   0  15      457.17      485.61     30.20 o
   8   0  15      125.34      149.27     23.64 o
  -8   1  15        7.26       15.88     40.74 o
  -7   1  15      147.83      201.13     30.65 o
  -6   1  15       93.94       78.66     27.90 o
  -5   1  15      984.46      965.83     33.79 o
  -4   1  15      539.56      584.74     24.98 o
  -3   1  15        4.73        5.17      7.03 o
  -2   1  15      187.04      180.20     12.28 o
  -1   1  15       45.39       22.29     10.01 o
   0   1  15      686.94      660.26     58.11 o
   1   1  15       43.42       44.82     10.60 o
   2   1  15      187.39      166.28     15.61 o
   3   1  15        6.66        7.32      9.17 o
   4   1  15      535.56      508.79     18.95 o
   5   1  15      977.95      960.53     28.85 o
   6   1  15       94.62       81.61     16.29 o
   7   1  15      150.04      186.13     21.91 o
   8   1  15        7.08      -10.85     18.95 o
  -8   2  15       65.68       48.70     39.19 o
  -7   2  15      247.70      257.69     32.67 o
  -6   2  15        9.30       -9.71     15.80 o
  -5   2  15      136.90      124.84     18.79 o
  -4   2  15       82.38       77.22     11.64 o
  -3   2  15       43.45       49.68     13.80 o
  -2   2  15       96.48      107.25     12.80 o
  -1   2  15      359.85      364.00     16.15 o
   0   2  15      648.69      651.53     21.91 o
   1   2  15      374.43      383.14     15.89 o
   2   2  15       93.15       99.28     10.06 o
   3   2  15       40.91       30.28      8.57 o
   4   2  15       83.20       97.41     11.78 o
   5   2  15      136.11      120.99     16.67 o
   6   2  15        9.38       34.32     13.10 o
   7   2  15      247.24      251.68     25.91 o
   8   2  15       67.86       82.83     21.90 o
  -8   3  15        1.17        0.15     39.63 o
  -7   3  15       65.49        7.87     33.54 o
  -6   3  15       38.47       39.95     19.01 o
  -5   3  15       80.09      105.66     21.91 o
  -4   3  15      374.81      407.77     40.54 o
  -3   3  15       90.63      103.45     19.37 o
  -2   3  15      346.47      352.95     19.75 o
  -1   3  15        9.04       -2.22     13.16 o
   0   3  15        1.14       -6.98      6.98 o
   1   3  15        9.10        3.24      6.40 o
   2   3  15      341.22      339.60     14.21 o
   3   3  15       88.49       75.88     10.32 o
   4   3  15      371.82      371.54     20.46 o
   5   3  15       76.79       61.58     15.04 o
   6   3  15       38.18       26.47     17.48 o
   7   3  15       67.62       84.51     15.62 o
   8   3  15        1.13      -32.36     33.47 o
  -7   4  15       73.81      115.48     40.30 o
  -6   4  15       32.72       49.13     21.24 o
  -5   4  15        3.54       11.43     18.30 o
  -4   4  15       19.28        5.11     15.97 o
  -3   4  15       54.06       30.30     17.13 o
  -2   4  15       80.07       85.72      9.80 o
  -1   4  15      712.16      744.94     21.58 o
   0   4  15       24.94       33.50      8.27 o
   1   4  15      710.74      674.92     18.10 o
   2   4  15       83.06       74.22     19.99 o
   3   4  15       55.54       48.17     15.94 o
   4   4  15       19.32        9.96     19.62 o
   5   4  15        3.61       23.94     21.73 o
   6   4  15       32.75       48.76     33.84 o
   7   4  15       73.30       94.48     52.17 o
  -7   5  15       16.66       26.64     33.77 o
  -6   5  15       42.29       53.32     40.60 o
  -5   5  15        2.21       33.83     17.42 o
  -4   5  15      208.97      250.77     24.71 o
  -3   5  15       77.90       96.55     20.63 o
  -2   5  15      165.52      173.32     12.56 o
  -1   5  15      212.27      218.04     38.07 o
   0   5  15      266.99      267.62     41.49 o
   1   5  15      212.12      189.31     24.87 o
   2   5  15      167.23      170.37     20.05 o
   3   5  15       77.97       73.48     33.99 o
   4   5  15      205.31      233.16     29.89 o
   5   5  15        2.20       36.57     22.85 o
   6   5  15       42.76       64.49     45.42 o
   7   5  15       17.16       20.78     46.16 o
  -6   6  15       27.74       44.38     27.24 o
  -5   6  15       16.34       -1.02     15.48 o
  -4   6  15       13.30       -3.93     21.00 o
  -2   6  15      246.76      205.57     40.97 o
  -1   6  15       42.14       34.29     29.31 o
   0   6  15      320.06      326.99     51.50 o
   1   6  15       43.42       61.15     30.65 o
   2   6  15      248.87      303.39     52.40 o
   3   6  15       54.87       48.61     37.11 o
   4   6  15       12.91        8.70     20.52 o
   5   6  15       16.52       21.23     37.55 o
   6   6  15       26.57       48.31     43.64 o
  -1   7  15       56.89       38.29     31.62 o
   0   7  15       20.69        2.97     29.02 o
   1   7  15       55.73       36.44     36.59 o
   2   7  15       43.57       12.10     33.99 o
   3   7  15       22.36        0.30     35.62 o
   4   7  15       42.15       57.22     43.94 o
   5   7  15       45.46       10.09     38.59 o
  -1   8  15       46.29       77.55     39.63 o
   0   8  15       17.73       22.12     35.47 o
   1   8  15       44.82       30.87     39.26 o
   2   8  15       20.95       23.53     39.04 o
   3   8  15       36.31        6.83     36.22 o
   4   8  15       30.30       -9.94     37.33 o
  -1   9  15        3.22        6.46     35.85 o
   0   9  15        8.63      -13.43     36.74 o
   1   9  15        2.93        8.46     42.90 o
   2   9  15        6.12       28.13     39.93 o
   3   9  15        5.22      -10.98     39.48 o
   0   0  16     5106.79     5162.51    183.53 o
   1   0  16      116.28       84.94     14.67 o
   2   0  16      758.51      753.26     24.75 o
   3   0  16       86.61       63.78     12.17 o
   4   0  16      111.78      119.17     13.19 o
   5   0  16        0.10        7.29     10.75 o
   6   0  16       27.92        3.71     14.41 o
   7   0  16       44.84       61.56     18.01 o
   8   0  16      109.06      103.23     22.74 o
  -8   1  16        1.20        7.00     18.94 o
  -7   1  16       11.55      -10.70     21.93 o
  -6   1  16      117.81      175.06     28.20 o
  -5   1  16       66.49       42.59     14.81 o
  -4   1  16      216.83      199.50     16.65 o
  -3   1  16        3.05       -6.06      8.90 o
  -2   1  16      198.20      180.27     13.10 o
  -1   1  16      465.41      485.29     21.78 o
   0   1  16       85.28      118.82     15.56 o
   1   1  16      462.15      458.30     40.09 o
   2   1  16      194.18      176.30     11.07 o
   3   1  16        3.11       10.05     10.16 o
   4   1  16      230.81      235.19     14.33 o
   5   1  16       64.60       76.20     13.96 o
   6   1  16      115.45      125.68     16.82 o
   7   1  16       10.96       16.81     22.07 o
   8   1  16        1.06        8.49     31.25 o
  -8   2  16       40.61       80.43     32.06 o
  -7   2  16      106.77      157.14     30.31 o
  -6   2  16       16.46        3.31     17.47 o
  -5   2  16       28.21       46.19     16.56 o
  -4   2  16       71.93       81.83     16.06 o
  -3   2  16       33.91       19.21     13.85 o
  -2   2  16        6.35       -1.39     12.65 o
  -1   2  16      687.92      660.27     22.55 o
   0   2  16      596.49      651.32     24.97 o
   1   2  16      695.41      684.10     20.29 o
   2   2  16        6.32        9.45      8.18 o
   3   2  16       34.52       26.28      7.00 o
   4   2  16       73.06       48.25     10.79 o
   5   2  16       27.24       31.41     12.36 o
   6   2  16       16.97       41.34     19.08 o
   7   2  16      107.73      138.56     37.22 o
   8   2  16       39.56       49.84     21.42 o
  -7   3  16       27.65       46.61     37.78 o
  -6   3  16      137.16      153.29     22.41 o
  -5   3  16       33.01        4.84     14.99 o
  -4   3  16      492.58      419.76     25.04 o
  -3   3  16      107.26      124.41     20.91 o
  -2   3  16       55.58       74.63     13.43 o
  -1   3  16      295.73      267.76     17.64 o
   0   3  16      975.31      980.21     24.52 o
   1   3  16      294.63      291.88     15.31 o
   2   3  16       56.25       67.72     10.07 o
   3   3  16      113.25      105.73     16.15 o
   4   3  16      503.93      472.28     23.03 o
   5   3  16       29.77       38.42     24.08 o
   6   3  16      135.13      152.02     43.56 o
   7   3  16       27.55       32.29     14.31 o
  -7   4  16       93.13      115.63     38.81 o
  -6   4  16        6.53       12.08     24.49 o
  -5   4  16       52.35       15.39     18.66 o
  -4   4  16       99.61       83.81     16.55 o
  -3   4  16      145.57      128.28     20.20 o
  -2   4  16       10.23        8.96      8.97 o
  -1   4  16      119.17      127.74     11.23 o
   0   4  16       23.19       15.89      7.84 o
   1   4  16      127.07      129.12      9.66 o
   2   4  16       10.76        5.30      7.89 o
   3   4  16      142.18      137.92     22.66 o
   4   4  16       97.81       83.77     23.70 o
   5   4  16       50.54       -5.80     36.55 o
   6   4  16        6.19      -21.97     21.97 o
   7   4  16       95.00      171.81     61.30 o
  -7   5  16        9.40      -21.74     32.21 o
  -6   5  16       35.78        7.12     25.38 o
  -5   5  16      150.99      156.58     30.65 o
  -4   5  16      121.58      149.77     20.56 o
  -3   5  16      473.44      477.27     35.77 o
  -2   5  16        7.37        9.91      9.52 o
  -1   5  16       94.15       70.73     28.20 o
   0   5  16     1199.87     1054.29     77.33 o
   1   5  16       94.67       32.88     29.54 o
   2   5  16        7.84        7.46     14.57 o
   3   5  16      475.83      320.46     55.44 o
   4   5  16      122.50      160.77     26.70 o
   5   5  16      153.27      172.55     30.51 o
   6   5  16       35.22       31.02     42.01 o
   7   5  16       10.20      -13.06     42.97 o
  -6   6  16       29.98       36.59     25.83 o
  -5   6  16        1.18      -12.46     14.93 o
  -4   6  16       60.75       77.63     27.76 o
  -2   6  16        4.08        9.50     27.01 o
  -1   6  16       11.93        8.98     27.61 o
   0   6  16      142.35      107.02     38.52 o
   1   6  16       10.94       34.51     28.42 o
   2   6  16        4.24       27.68     30.50 o
   3   6  16       80.43       26.49     37.11 o
   4   6  16       58.89       98.20     25.43 o
   5   6  16        1.02        3.19     35.10 o
   6   6  16       29.38       -4.08     37.33 o
  -2   7  16       31.32      109.84     39.41 o
  -1   7  16       35.81       46.90     33.69 o
   0   7  16      146.09      133.44     42.90 o
   1   7  16       35.80       60.71     34.73 o
   2   7  16       32.13       71.91     39.78 o
   3   7  16      139.09       96.85     47.20 o
   4   7  16       52.66       78.44     44.60 o
   5   7  16       63.03       36.81     42.82 o
  -1   8  16        2.13      -15.96     32.21 o
   0   8  16        7.73       -3.19     30.72 o
   1   8  16        2.47        7.79     35.25 o
   2   8  16       24.31       38.67     40.74 o
   3   8  16       11.37      -17.66     36.81 o
   4   8  16       39.77       42.01     46.76 o
  -1   9  16       10.29        6.83     37.03 o
   0   9  16        0.12       10.39     39.04 o
   1   9  16       10.51       40.97     43.94 o
   2   9  16        4.95        6.83     41.26 o
   3   9  16       21.72      -11.65     40.74 o
   1   0  17     1088.47     1100.57     34.98 o
   2   0  17       12.66        4.17      9.74 o
   3   0  17       22.01       38.73     11.45 o
   4   0  17      144.80      122.90     28.62 o
   5   0  17        0.33        3.29     12.78 o
   6   0  17       93.38       93.27     18.26 o
   7   0  17      177.44      201.44     23.62 o
   8   0  17        0.01        0.03     23.99 o
  -8   1  17       89.46       97.81     23.61 o
  -7   1  17      155.81      141.80     23.92 o
  -6   1  17       14.07       -5.24     15.32 o
  -5   1  17       69.42       78.79     14.69 o
  -4   1  17      123.50      141.53     15.02 o
  -3   1  17      249.25      289.12     14.99 o
  -2   1  17      198.19      191.12     21.38 o
  -1   1  17      283.21      278.97     17.60 o
   0   1  17      204.36      195.59     21.04 o
   1   1  17      287.28      244.25     17.55 o
   2   1  17      197.92      196.08     11.71 o
   3   1  17      242.54      240.44     16.50 o
   4   1  17      125.04      137.18     13.68 o
   5   1  17       66.09       75.55     15.99 o
   6   1  17       15.44        9.30     12.97 o
   7   1  17      155.55      157.39     22.53 o
   8   1  17       91.57      128.11     22.36 o
  -7   2  17       80.84       78.74     29.26 o
  -6   2  17       65.40       80.19     25.12 o
  -5   2  17       84.57      100.66     18.67 o
  -4   2  17      100.81      115.94     17.76 o
  -3   2  17       78.91       52.86     16.96 o
  -2   2  17       88.11       97.53     12.84 o
  -1   2  17      180.37      149.24     16.37 o
   0   2  17      946.24      961.22     31.33 o
   1   2  17      181.41      198.97     12.88 o
   2   2  17       89.53      108.12     11.02 o
   3   2  17       81.97       71.42     23.29 o
   4   2  17       95.77       98.77     13.31 o
   5   2  17       83.22       91.97     15.89 o
   6   2  17       66.61       93.73     24.84 o
   7   2  17       82.50       86.14     25.53 o
  -7   3  17       51.96      102.94     41.86 o
  -6   3  17       21.70       22.83     18.32 o
  -5   3  17       20.36       40.27     17.37 o
  -4   3  17       90.09       81.67     20.72 o
  -3   3  17      391.51      391.63     28.38 o
  -2   3  17       46.47       42.25     41.82 o
  -1   3  17      139.30      165.79     17.61 o
   0   3  17      907.91      865.82     32.21 o
   1   3  17      143.98      132.82     11.15 o
   2   3  17       42.75       41.56     10.51 o
   3   3  17      384.74      396.11     19.08 o
   4   3  17       94.23       98.60     14.31 o
   5   3  17       18.68       25.93     14.90 o
   6   3  17       21.93       24.10     16.66 o
   7   3  17       52.15       68.28     20.78 o
  -7   4  17       29.88       23.23     36.29 o
  -6   4  17       48.03       34.07     21.90 o
  -5   4  17       18.84        7.52     18.24 o
  -4   4  17       40.99       18.38     20.51 o
  -3   4  17      310.28      316.84     25.50 o
  -2   4  17       51.68       58.81     10.47 o
  -1   4  17       10.58        2.91      8.45 o
   0   4  17     1133.59     1172.78     26.91 o
   1   4  17        9.56        0.64      7.36 o
   2   4  17       49.94       49.24     10.99 o
   3   4  17      312.49      315.61     19.76 o
   4   4  17       40.26        2.43     20.66 o
   5   4  17       17.39       -7.20     21.70 o
   6   4  17       49.10       22.07     26.91 o
   7   4  17       31.02        0.15     47.20 o
  -6   5  17       43.56       66.42     24.34 o
  -5   5  17       18.12       14.18     17.85 o
  -4   5  17       59.87       70.26     18.34 o
  -3   5  17      235.00      238.60     28.35 o
  -2   5  17       35.66       17.32     13.62 o
  -1   5  17      120.16       62.19     29.61 o
   0   5  17      257.96      171.29     37.03 o
   1   5  17      126.05      143.46     38.07 o
   2   5  17       34.71       33.77     31.62 o
   3   5  17      234.64      132.70     44.08 o
   4   5  17       60.48       78.00     24.48 o
   5   5  17       17.49      -12.79     28.02 o
   6   5  17       43.83       25.98     42.97 o
  -6   6  17       16.70       11.43     26.79 o
  -5   6  17       24.78       47.65     23.30 o
  -4   6  17       18.87       40.45     25.98 o
  -2   6  17       62.64       81.19     32.43 o
  -1   6  17      125.89      131.21     38.37 o
   0   6  17      185.90      105.38     37.18 o
   1   6  17      127.20      124.09     39.48 o
   2   6  17       62.44       94.33     40.60 o
   3   6  17      268.95      219.53     52.69 o
   4   6  17       19.14       12.02     36.51 o
   5   6  17       23.34      -18.11     35.33 o
   6   6  17       16.31      -14.17     43.19 o
  -2   7  17       10.04        0.00     27.90 o
  -1   7  17       22.45       -4.30     30.72 o
   0   7  17       16.52      -17.00     30.28 o
   1   7  17       24.10       31.54     35.47 o
   2   7  17        9.85       -2.75     31.76 o
   3   7  17       34.63       10.98     36.07 o
   5   7  17        3.97       57.15     44.53 o
  -1   8  17       40.08       44.83     35.18 o
   0   8  17       77.36        0.74     35.92 o
   1   8  17       39.38       34.73     40.37 o
   2   8  17        2.32        1.26     36.29 o
   3   8  17       67.99      126.91     54.03 o
   4   8  17       28.87      -19.67     36.14 o
  -1   9  17        4.05       62.27     43.34 o
   0   9  17        2.14       38.22     42.23 o
   1   9  17        3.84       24.79     42.45 o
   2   9  17        2.90        0.67     42.82 o
   0   0  18      446.95      501.84     40.67 o
   1   0  18       29.42       34.12     13.71 o
   2   0  18       96.20       99.64     13.00 o
   3   0  18       35.91       17.44     11.21 o
   4   0  18       10.17       22.54     11.35 o
   5   0  18      258.70      242.25     19.42 o
   6   0  18        3.42       19.19     22.89 o
   7   0  18      230.02      245.42     25.54 o
  -7   1  18      115.11       76.56     25.28 o
  -6   1  18        4.75        1.13     15.87 o
  -5   1  18       49.03       34.29     14.17 o
  -4   1  18       77.14       65.27     15.43 o
  -3   1  18       18.32       -6.57     12.41 o
  -2   1  18      295.09      305.33     18.88 o
  -1   1  18      844.10      804.30     31.90 o
   0   1  18      229.13      230.64     21.01 o
   1   1  18      846.70      830.70     30.77 o
   2   1  18      292.67      298.45     16.23 o
   3   1  18       19.08       24.77     11.61 o
   4   1  18       74.37       64.45     12.96 o
   5   1  18       50.78       60.36     23.54 o
   6   1  18        4.86      -13.40     13.40 o
   7   1  18      115.25      155.94     21.63 o
  -7   2  18      226.99      257.91     48.50 o
  -6   2  18        4.37       14.38     23.14 o
  -5   2  18       48.55       78.67     18.67 o
  -4   2  18      166.17      187.26     19.87 o
  -3   2  18      185.51      201.76     16.55 o
  -2   2  18        0.90      -12.04     13.78 o
  -1   2  18       41.88       43.60     12.12 o
   0   2  18      810.00      727.02     44.53 o
   1   2  18       40.39       30.80      9.65 o
   2   2  18        0.67       11.58      9.02 o
   3   2  18      190.41      193.34     18.12 o
   4   2  18      163.37      177.87     20.70 o
   5   2  18       49.13       67.14     15.59 o
   6   2  18        3.98       14.47     14.64 o
   7   2  18      226.88      256.04     28.04 o
  -7   3  18        0.48      -17.29     35.25 o
  -6   3  18       31.12       48.65     24.03 o
  -5   3  18       78.90       84.55     19.21 o
  -4   3  18      192.43      157.72     19.85 o
  -3   3  18       49.20       78.48     20.09 o
  -2   3  18       78.12      116.46     19.01 o
  -1   3  18      147.88      150.93     15.94 o
   0   3  18      345.36      348.33     21.79 o
   1   3  18      154.38      157.42     14.33 o
   2   3  18       79.33       72.15     12.09 o
   3   3  18       47.97       55.09     15.19 o
   4   3  18      190.06      203.87     19.86 o
   5   3  18       77.90       48.45     16.07 o
   6   3  18       31.13       25.86     16.31 o
   7   3  18        0.49       -5.94     17.89 o
  -7   4  18      158.98      139.30     44.23 o
  -6   4  18       40.54       76.90     38.70 o
  -5   4  18       22.77       26.00     20.10 o
  -4   4  18      204.79      222.26     50.24 o
  -3   4  18      320.78      290.61     25.85 o
  -2   4  18       94.54      141.30     25.23 o
  -1   4  18       31.78       38.70     11.31 o
   0   4  18     1115.17     1118.10     26.83 o
   1   4  18       29.85       31.03      8.86 o
   2   4  18       93.55       77.38     12.91 o
   3   4  18      323.17      341.71     16.67 o
   4   4  18      199.63      242.09     53.06 o
   5   4  18       22.45        0.54     33.69 o
   6   4  18       40.39       35.41     36.18 o
   7   4  18      159.85      176.04     63.08 o
  -6   5  18       42.65       69.84     24.14 o
  -5   5  18        7.26       41.82     18.57 o
  -4   5  18       46.46       44.43     18.14 o
  -3   5  18       55.21       84.23     23.82 o
  -2   5  18       12.93        7.71     13.82 o
  -1   5  18      112.72      110.28     10.79 o
   0   5  18      263.78      172.70     37.70 o
   1   5  18      113.65       85.72     34.44 o
   2   5  18       13.28       -0.07     27.39 o
   3   5  18       52.84       56.77     37.63 o
   4   5  18       46.03       28.50     37.40 o
   5   5  18        7.06      -16.85     26.98 o
   6   5  18       42.15       50.39     47.57 o
  -6   6  18       51.49       50.84     29.54 o
  -5   6  18        4.75      -22.19     22.19 o
  -4   6  18      159.86      236.89     39.04 o
  -2   6  18       71.57       54.03     31.02 o
  -1   6  18      190.30      250.25     45.94 o
   0   6  18       67.03       10.84     29.02 o
   1   6  18      187.53      160.97     44.16 o
   2   6  18       70.68       59.52     39.48 o
   3   6  18      148.14      190.36     51.36 o
   4   6  18      158.40      192.88     54.18 o
   5   6  18        4.68      -31.99     35.99 o
   6   6  18       51.10      101.82     53.95 o
  -2   7  18       50.68       54.25     36.22 o
  -1   7  18       21.59       -5.86     31.54 o
   0   7  18       17.96       28.72     34.06 o
   1   7  18       20.60        0.37     30.43 o
   2   7  18       51.04      134.33     46.83 o
   3   7  18       68.30       67.39     44.90 o
   4   7  18        8.58        3.93     37.26 o
   5   7  18        9.61        1.86     39.33 o
  -1   8  18       45.18       73.10     39.70 o
   0   8  18        3.18      -31.24     31.24 o
   1   8  18       44.03       38.96     42.52 o
   2   8  18       13.77      -34.29     34.29 o
   3   8  18       38.00        7.94     38.15 o
   4   8  18        7.94       74.66     48.61 o
  -1   9  18       13.47       13.43     42.30 o
   0   9  18        8.22       -9.72     39.70 o
   1   9  18       13.15       51.80     46.38 o
   2   9  18       16.77       29.31     44.31 o
   1   0  19        9.11        1.52     11.51 o
   2   0  19      400.57      363.08     19.26 o
   3   0  19        2.97      -10.54     11.99 o
   4   0  19      226.55      227.89     20.20 o
   5   0  19        5.21       16.23     15.18 o
   6   0  19      197.12      179.20     21.95 o
   7   0  19        7.99       48.87     19.29 o
  -7   1  19       24.03        7.02     27.56 o
  -6   1  19        5.19        8.35     20.34 o
  -5   1  19       44.08        2.05     14.50 o
  -4   1  19      209.90      213.95     21.65 o
  -3   1  19        3.48       15.22     12.97 o
  -2   1  19       11.87        5.28     14.17 o
  -1   1  19       34.34       26.67     12.85 o
   0   1  19     1101.30     1070.27     43.10 o
   1   1  19       35.38       41.77     13.20 o
   2   1  19       14.23       27.17     11.48 o
   3   1  19        3.43       -3.73     10.18 o
   4   1  19      209.69      189.96     27.24 o
   5   1  19       43.48       41.91     19.59 o
   6   1  19        5.28       32.72     15.40 o
   7   1  19       24.26       34.47     18.12 o
  -7   2  19        7.78       21.93     19.21 o
  -6   2  19       71.45       57.38     26.11 o
  -5   2  19      177.50      154.07     21.43 o
  -4   2  19       21.82       28.26     12.49 o
  -3   2  19      338.55      320.64     22.10 o
  -2   2  19      163.48      169.65     22.30 o
  -1   2  19      472.30      497.11     24.64 o
   0   2  19      105.19       93.43     34.25 o
   1   2  19      474.55      465.60     19.07 o
   2   2  19      166.88      160.27     14.65 o
   3   2  19      339.48      349.20     21.78 o
   4   2  19       19.17        9.97     14.26 o
   5   2  19      178.00      166.00     19.39 o
   6   2  19       72.66       76.55     25.32 o
   7   2  19        7.58       27.01     22.26 o
  -7   3  19       49.51      111.25     42.52 o
  -6   3  19        8.33        5.89     23.92 o
  -5   3  19        2.71      -15.91     15.91 o
  -4   3  19       45.65       45.41     21.62 o
  -3   3  19      307.62      314.03     27.18 o
  -2   3  19        0.04        4.45     11.57 o
  -1   3  19      219.78      197.29     18.21 o
   0   3  19     1516.38     1482.64     38.63 o
   1   3  19      218.18      236.02     14.83 o
   2   3  19        0.10       -0.27     11.20 o
   3   3  19      312.40      298.04     23.03 o
   4   3  19       46.09       19.74     18.33 o
   5   3  19        2.74        7.67     15.20 o
   6   3  19        8.81        7.25     16.63 o
   7   3  19       48.60       63.23     21.97 o
  -6   4  19       26.73       24.64     34.73 o
  -5   4  19       35.89       33.70     21.61 o
  -4   4  19       77.74       40.98     19.55 o
  -3   4  19      491.44      621.22     58.30 o
  -2   4  19       32.05        7.15     29.06 o
  -1   4  19      188.08      162.33     13.48 o
   0   4  19      113.22      106.31     13.24 o
   1   4  19      191.11      151.25     15.74 o
   2   4  19       31.13       18.94     13.88 o
   3   4  19      494.05      447.46     27.57 o
   4   4  19       76.98       22.78     35.62 o
   5   4  19       36.65       20.38     25.10 o
   6   4  19       27.14       43.60     29.07 o
  -6   5  19       10.52       10.76     29.76 o
  -5   5  19        7.17       15.28     19.12 o
  -4   5  19       34.57       49.33     34.40 o
  -3   5  19      295.87      252.77     30.72 o
  -2   5  19       77.83       74.09     21.37 o
  -1   5  19       17.82       14.38     12.97 o
   0   5  19      440.01      405.06     50.91 o
   1   5  19       19.74       29.69     29.46 o
   2   5  19       77.58      100.93     38.74 o
   3   5  19      299.84      306.36     56.77 o
   4   5  19       34.67        5.49     34.14 o
   5   5  19        7.50       25.46     38.22 o
   6   5  19       10.43      -37.63     37.63 o
  -5   6  19       31.17       41.93     25.60 o
  -4   6  19       71.69      106.05     32.58 o
  -2   6  19       33.48       50.61     31.91 o
  -1   6  19       23.84       40.30     31.54 o
   0   6  19        1.11       20.04     28.05 o
   1   6  19       24.76       20.63     29.31 o
   2   6  19       34.10       31.32     35.62 o
   3   6  19      249.91      275.86     58.11 o
   4   6  19       71.46       40.82     37.63 o
   5   6  19       30.00       68.20     48.46 o
  -2   7  19       19.72       -7.57     31.84 o
  -1   7  19       24.95       32.88     33.54 o
   0   7  19       21.74       30.43     36.88 o
   1   7  19       26.45       59.00     35.92 o
   2   7  19       20.29       34.96     35.40 o
   3   7  19       54.43       70.65     42.97 o
   4   7  19       21.41      108.06     50.76 o
  -1   8  19        1.40       28.50     37.40 o
   0   8  19       15.91       44.45     43.04 o
   1   8  19        1.26        9.28     37.63 o
   2   8  19        3.82       33.32     41.04 o
   3   8  19       18.63      -16.92     37.26 o
  -1   9  19        0.14      -24.71     39.93 o
   0   9  19        6.94        3.34     40.82 o
   1   9  19        0.17        4.45     40.52 o
   0   0  20       11.03       -4.68     21.67 o
   1   0  20     1212.33     1213.99     39.45 o
   2   0  20        7.38       -6.91     10.60 o
   3   0  20      371.03      361.92     27.32 o
   4   0  20       17.27        2.68     15.83 o
   5   0  20      200.64      220.49     21.55 o
   6   0  20       11.17       -6.54     15.64 o
   7   0  20       62.70       68.64     20.67 o
  -7   1  20       59.92       59.00     35.00 o
  -6   1  20       43.78       48.75     18.96 o
  -5   1  20        5.29        7.77     15.37 o
  -4   1  20        9.05       -8.89     12.81 o
  -3   1  20       10.67      -10.34     15.06 o
  -2   1  20      235.69      212.42     22.86 o
  -1   1  20       47.12       35.52     23.38 o
   0   1  20        4.66        3.58     21.56 o
   1   1  20       45.60       62.41     20.43 o
   2   1  20      237.88      242.08     17.21 o
   3   1  20       11.00       -7.70     22.46 o
   4   1  20        8.90        3.01     22.41 o
   5   1  20        5.60       -2.28     16.70 o
   6   1  20       44.90       54.83     20.29 o
   7   1  20       59.72      105.42     20.91 o
  -7   2  20       52.00       53.07     26.01 o
  -6   2  20        8.19       17.60     17.37 o
  -5   2  20       74.21       61.96     17.87 o
  -4   2  20      325.43      287.18     20.43 o
  -3   2  20      159.89      141.32     22.74 o
  -2   2  20       33.07       36.38     12.76 o
  -1   2  20      500.87      474.04     24.35 o
   0   2  20      139.96      141.30     20.12 o
   1   2  20      502.77      478.33     21.51 o
   2   2  20       31.79       34.17     12.87 o
   3   2  20      164.30      116.10     19.18 o
   4   2  20      322.38      346.40     26.29 o
   5   2  20       76.38       72.34     18.66 o
   6   2  20        8.14       45.05     22.41 o
   7   2  20       50.86       52.99     24.34 o
  -7   3  20       26.01       11.73     38.81 o
  -6   3  20        3.96      -20.61     23.48 o
  -5   3  20        4.31      -15.62     15.62 o
  -4   3  20       93.27       92.23     18.50 o
  -3   3  20       98.72      108.50     20.96 o
  -2   3  20      143.82      120.89     15.89 o
  -1   3  20       21.70       33.64     12.68 o
   0   3  20      112.31      107.73     13.26 o
   1   3  20       23.95       27.52     11.24 o
   2   3  20      142.69      164.95     18.92 o
   3   3  20      100.06       82.03     16.93 o
   4   3  20       93.38       88.76     22.86 o
   5   3  20        4.00      -16.25     16.25 o
   6   3  20        4.58       -2.36     16.37 o
   7   3  20       26.38       60.41     21.97 o
  -6   4  20       61.47       81.93     37.63 o
  -5   4  20       33.16        6.73     20.19 o
  -4   4  20      231.51      223.89     26.39 o
  -3   4  20       96.79      107.69     29.61 o
  -2   4  20       25.36       20.41     12.92 o
  -1   4  20      126.59      132.05     13.08 o
   0   4  20      114.66      121.36     12.96 o
   1   4  20      128.87      113.40     18.52 o
   2   4  20       24.60       35.08     14.84 o
   3   4  20       99.10      100.98     16.94 o
   4   4  20      230.62      251.59     20.17 o
   5   4  20       33.44       42.82     44.23 o
   6   4  20       62.41      144.12     56.40 o
  -6   5  20       22.31       15.51     30.21 o
  -5   5  20       66.34       40.29     22.19 o
  -4   5  20       37.87       69.87     20.78 o
  -3   5  20      114.75       92.47     26.27 o
  -2   5  20       82.44       83.31     17.75 o
  -1   5  20       55.07       54.80     24.82 o
   0   5  20       13.29       47.57     28.87 o
   1   5  20       55.03       65.83     32.58 o
   2   5  20       78.90      132.25     42.82 o
   3   5  20      117.35       24.27     37.40 o
   4   5  20       37.79      -12.10     34.58 o
   5   5  20       65.96       78.67     48.54 o
   6   5  20       22.51       42.08     48.61 o
  -5   6  20        1.65      -11.06     24.12 o
  -4   6  20      144.21      130.98     22.49 o
  -2   6  20       23.75        1.41     27.16 o
  -1   6  20       26.76       26.57     28.87 o
   0   6  20        4.83      -21.52     21.52 o
   1   6  20       27.82       -9.20     29.46 o
   2   6  20       22.04      -10.54     31.39 o
   3   6  20       34.62       10.76     36.29 o
   4   6  20      145.36       74.88     45.12 o
   5   6  20        1.79       28.94     43.19 o
  -2   7  20       23.45       23.30     32.95 o
  -1   7  20        9.10       39.63     33.25 o
   0   7  20        7.97       13.14     33.25 o
   1   7  20        8.93      -15.81     28.94 o
   2   7  20       22.14       -5.71     33.69 o
   3   7  20      118.75       83.12     45.42 o
   4   7  20        1.70       10.69     41.19 o
  -1   8  20        1.05      -18.18     31.84 o
   0   8  20        0.00       42.45     42.97 o
   1   8  20        1.00       -0.96     40.00 o
   2   8  20       16.04       -6.16     35.99 o
   3   8  20       34.82       16.62     41.78 o
   1   0  21     1616.68     1542.94     46.36 o
   2   0  21        0.95       10.46     12.75 o
   3   0  21       17.66       44.23     14.62 o
   4   0  21        5.24        6.61     17.00 o
   5   0  21        0.43       19.09     17.72 o
   6   0  21        1.72       13.06     18.98 o
   7   0  21        1.50      -18.99     23.33 o
  -7   1  21       19.07       10.79     19.79 o
  -6   1  21       37.84       58.57     19.05 o
  -5   1  21        0.78      -14.19     14.19 o
  -4   1  21       22.19       17.46     18.44 o
  -3   1  21       18.91       10.08     12.76 o
  -2   1  21      268.03      239.13     54.62 o
  -1   1  21      448.90      429.07     39.07 o
   0   1  21     1575.94     1519.94     55.86 o
   1   1  21      449.02      479.83     25.13 o
   2   1  21      267.45      251.27     17.92 o
   3   1  21       18.93       18.67     13.63 o
   4   1  21       23.02       -2.91     16.20 o
   5   1  21        1.29       -3.63     16.97 o
   6   1  21       36.53       18.38     18.53 o
   7   1  21       18.80        5.43     20.14 o
  -7   2  21       10.24       -1.72     19.66 o
  -6   2  21       12.59       10.44     18.09 o
  -5   2  21       10.55       12.85     16.47 o
  -4   2  21      101.41       81.53     18.14 o
  -3   2  21        1.78       23.32     13.81 o
  -2   2  21       50.89       44.64     12.72 o
  -1   2  21      920.78      888.47     44.23 o
   0   2  21      162.81      184.81     18.75 o
   1   2  21      922.25      883.11     29.80 o
   2   2  21       48.58       28.74     15.70 o
   3   2  21        2.03       -7.07     14.09 o
   4   2  21       97.44      106.04     19.83 o
   5   2  21       10.75       20.97     17.16 o
   6   2  21       13.26       28.87     22.64 o
   7   2  21       10.58       11.87     23.23 o
  -6   3  21       16.10       13.62     25.44 o
  -5   3  21        5.45       -8.76     26.46 o
  -4   3  21       10.38        5.23     13.00 o
  -3   3  21       56.50       57.51     19.47 o
  -2   3  21       23.27       26.44     13.29 o
  -1   3  21      398.57      425.62     32.36 o
   0   3  21      119.07      120.89     24.72 o
   1   3  21      397.28      415.75     23.93 o
   2   3  21       22.50       39.37     15.02 o
   3   3  21       56.45       46.95     16.26 o
   4   3  21       11.41       23.90     19.59 o
   5   3  21        4.80        9.80     19.67 o
   6   3  21       15.78       23.01     20.93 o
  -6   4  21       12.14       21.45     33.69 o
  -5   4  21        4.90       29.21     22.25 o
  -4   4  21       18.81        1.08     18.21 o
  -3   4  21       30.44       21.60     25.98 o
  -2   4  21      309.54      347.72     23.16 o
  -1   4  21      150.45      152.94     16.96 o
   0   4  21       18.53       13.42     15.16 o
   1   4  21      151.95      131.36     19.46 o
   2   4  21      308.62      400.55     28.11 o
   3   4  21       30.75       41.71     15.52 o
   4   4  21       18.15       20.13     14.04 o
   5   4  21        5.73      -34.06     37.40 o
   6   4  21       11.94      -41.49     41.49 o
  -5   5  21       17.51       24.21     21.32 o
  -4   5  21       64.95       91.15     22.00 o
  -3   5  21        1.22       -5.64     21.89 o
  -2   5  21       23.90       42.70     17.37 o
  -1   5  21       90.06      106.45     24.82 o
   0   5  21        2.49      -20.63     20.63 o
   1   5  21       91.49       72.36     34.88 o
   2   5  21       22.43      -27.01     27.01 o
   3   5  21        1.39      -28.13     28.13 o
   4   5  21       65.44       44.53     40.00 o
   5   5  21       17.39      -17.29     36.37 o
  -5   6  21       38.53       41.11     27.46 o
  -4   6  21       35.98       31.99     22.12 o
  -1   6  21       38.28       36.74     33.77 o
   0   6  21        5.37       32.88     32.06 o
   1   6  21       37.98       16.48     33.03 o
   2   6  21      144.31      129.80     47.94 o
   3   6  21       45.96       37.11     41.49 o
   4   6  21       35.92       36.96     42.30 o
   5   6  21       39.11      105.38     51.13 o
  -1   7  21       14.23       44.68     35.55 o
   0   7  21        0.84       -4.01     32.36 o
   1   7  21       15.14       14.25     32.36 o
   2   7  21        3.97      -13.28     35.25 o
   3   7  21       17.44       18.11     40.67 o
   4   7  21       29.60       19.52     41.86 o
  -1   8  21       28.63       79.71     43.49 o
   0   8  21        1.03      -22.49     37.48 o
   1   8  21       28.99       11.50     40.97 o
   2   8  21        0.71       19.59     39.78 o
   0   0  22      518.93      544.81     45.57 o
   1   0  22      650.59      732.14     32.19 o
   2   0  22        2.39       10.37     12.82 o
   3   0  22      174.25      158.64     22.53 o
   4   0  22       38.03       53.62     34.66 o
   5   0  22       25.50       32.32     18.93 o
   6   0  22      223.30      232.42     29.40 o
   7   0  22        6.58       20.99     19.31 o
  -7   1  22       36.49       58.96     21.88 o
  -6   1  22      243.86      302.00     26.69 o
  -5   1  22       48.54       58.49     21.99 o
  -4   1  22      119.18      103.96     22.50 o
  -3   1  22      150.64      137.49     20.98 o
  -2   1  22       37.38       41.49     17.59 o
  -1   1  22      246.90      312.72     37.26 o
   0   1  22       27.67       41.12     17.89 o
   1   1  22      245.43      284.08     21.11 o
   2   1  22       35.87       47.50     19.22 o
   3   1  22      153.23      142.71     22.41 o
   4   1  22      117.44       90.04     20.36 o
   5   1  22       47.09       36.54     40.22 o
   6   1  22      244.33      276.04     30.76 o
   7   1  22       36.43       89.62     24.62 o
  -6   2  22       71.44       66.87     20.99 o
  -5   2  22       12.77       21.52     16.68 o
  -4   2  22       44.38       38.57     20.39 o
  -3   2  22      156.25      158.81     19.41 o
  -2   2  22        8.54        4.60     19.00 o
  -1   2  22      159.78      163.08     20.54 o
   0   2  22       92.18       59.47     15.63 o
   1   2  22      164.16      153.36     20.95 o
   2   2  22        7.36       30.38     18.55 o
   3   2  22      155.75      168.85     22.07 o
   4   2  22       43.91       16.02     45.09 o
   5   2  22       13.43       -1.22     32.77 o
   6   2  22       71.60       57.96     25.98 o
  -6   3  22       53.71       26.75     38.28 o
  -5   3  22       16.22        4.07     16.92 o
  -4   3  22       40.49       49.69     17.18 o
  -3   3  22       66.83       87.81     21.79 o
  -2   3  22       51.61       55.20     19.11 o
  -1   3  22       49.08       43.81     14.09 o
   0   3  22       16.53       15.79     13.67 o
   1   3  22       47.80       43.33     14.68 o
   2   3  22       49.54       56.04     16.71 o
   3   3  22       66.22       63.08     22.71 o
   4   3  22       39.20       24.19     20.48 o
   5   3  22       15.01       34.44     20.48 o
   6   3  22       54.26       75.92     23.67 o
  -6   4  22        2.39       11.73     35.40 o
  -5   4  22        0.29      -10.91     31.62 o
  -4   4  22       15.82       52.54     20.69 o
  -3   4  22       35.07       34.83     25.49 o
  -2   4  22        0.47       -9.01     15.98 o
  -1   4  22       26.63       34.63     13.53 o
   0   4  22       73.02       87.19     19.20 o
   1   4  22       26.95       46.69     17.46 o
   2   4  22        0.54       -8.00     17.07 o
   3   4  22       35.21       52.71     16.80 o
   4   4  22       15.10        4.10     14.64 o
   5   4  22        0.23      -23.01     38.44 o
   6   4  22        2.63      -34.21     40.00 o
  -5   5  22       55.23       78.30     33.03 o
  -4   5  22        0.80       12.09     18.64 o
  -3   5  22       39.21       70.50     25.23 o
  -2   5  22      184.61      286.69     32.58 o
  -1   5  22       44.03       34.90     16.53 o
   0   5  22       82.30       92.72     16.53 o
   1   5  22       43.46       29.61     32.80 o
   2   5  22      182.88      256.56     53.29 o
   3   5  22       38.15        6.46     35.25 o
   4   5  22        0.80      -25.08     33.47 o
   5   5  22       54.74       97.96     50.76 o
  -4   6  22        4.81       14.25     22.12 o
  -1   6  22       59.44       47.42     35.10 o
   0   6  22        4.25       -6.61     26.72 o
   1   6  22       59.64       31.32     31.62 o
   2   6  22       76.07      102.19     44.53 o
   3   6  22       41.41       58.56     42.97 o
   4   6  22        4.56       24.71     41.34 o
  -1   7  22       24.40        1.78     34.36 o
   0   7  22        5.82      -25.31     32.36 o
   1   7  22       24.74       29.54     35.47 o
   2   7  22       76.75       25.90     37.03 o
   3   7  22       49.73      104.72     52.32 o
  -1   8  22        1.48       22.26     40.60 o
   0   8  22       27.56       43.42     43.27 o
   1   8  22        1.53      -29.76     38.67 o
   1   0  23      418.05      500.34     32.49 o
   2   0  23      717.46      688.89     37.57 o
   3   0  23       66.13       63.58     20.53 o
   4   0  23        0.04       16.91     17.90 o
   5   0  23      105.62      100.32     23.77 o
   6   0  23       10.56       38.25     22.43 o
  -6   1  23       26.28       20.93     22.13 o
  -5   1  23       32.57        6.85     19.41 o
  -4   1  23       24.12       38.74     18.64 o
  -3   1  23      144.20      194.28     46.24 o
  -2   1  23      493.91      433.67     44.60 o
  -1   1  23       56.93       33.80     17.44 o
   0   1  23        6.57       33.94     17.14 o
   1   1  23       58.22       79.04     15.77 o
   2   1  23      490.27      455.47     48.54 o
   3   1  23      147.41      171.49     29.02 o
   4   1  23       24.43       19.65     18.02 o
   5   1  23       32.34       -6.57     18.20 o
   6   1  23       25.79       60.12     23.22 o
  -6   2  23       25.65       59.55     20.60 o
  -5   2  23       17.02       17.57     20.89 o
  -4   2  23       17.45        9.03     19.08 o
  -3   2  23       77.15       61.89     17.18 o
  -2   2  23      216.87      189.04     36.77 o
  -1   2  23      116.49       99.29     15.98 o
   0   2  23       65.27       67.09     15.31 o
   1   2  23      116.70       77.87     18.92 o
   2   2  23      212.23      226.14     29.24 o
   3   2  23       79.21       58.60     18.58 o
   4   2  23       17.54       38.00     35.03 o
   5   2  23       17.08       19.45     17.81 o
   6   2  23       25.15       57.96     26.72 o
  -6   3  23       12.24       21.46     21.91 o
  -5   3  23       19.43       17.61     17.61 o
  -4   3  23       82.82      103.51     24.40 o
  -3   3  23       40.91       25.09     19.65 o
  -2   3  23       71.40       35.25     29.87 o
  -1   3  23       67.55       66.65     15.51 o
   0   3  23       21.50       15.99     13.46 o
   1   3  23       68.94       73.15     17.45 o
   2   3  23       69.97       62.31     32.84 o
   3   3  23       43.07       13.88     21.60 o
   4   3  23       83.09      127.13     26.12 o
   5   3  23       19.10        3.12     20.26 o
   6   3  23       11.33       45.42     22.56 o
  -5   4  23       11.62       27.61     23.29 o
  -4   4  23        5.83       -1.48     18.65 o
  -3   4  23       46.53       59.97     20.49 o
  -2   4  23       22.67       41.08     48.20 o
  -1   4  23       38.48       21.82     24.64 o
   0   4  23        0.33      -14.68     14.68 o
   1   4  23       37.81       31.78     17.36 o
   2   4  23       24.11       17.39     16.70 o
   3   4  23       46.94       36.95     16.71 o
   4   4  23        5.79       20.76     15.67 o
   5   4  23       11.56      -23.08     40.15 o
  -5   5  23        0.30      -13.95     27.90 o
  -4   5  23      127.64      188.16     27.90 o
  -3   5  23        4.33        7.87     24.34 o
  -2   5  23      139.33      151.10     28.13 o
  -1   5  23        8.90       22.78     16.87 o
   0   5  23       16.84       32.04     15.17 o
   1   5  23        8.97        0.30     29.91 o
   2   5  23      140.02       93.29     41.93 o
   3   5  23        4.39       14.10     32.73 o
   4   5  23      127.96      247.65     60.71 o
   5   5  23        0.31       10.91     41.34 o
  -4   6  23       22.13        2.37     23.01 o
  -1   6  23       32.62       36.59     33.77 o
   0   6  23       28.74       17.66     29.24 o
   1   6  23       33.31      -26.87     29.24 o
   2   6  23       53.07       99.52     45.05 o
   3   6  23       22.64      -33.62     33.62 o
   4   6  23       22.09      -16.40     37.48 o
  -1   7  23        6.48       30.13     37.11 o
   0   7  23        1.68      -20.11     33.84 o
   1   7  23        6.43      -22.19     32.06 o
   2   7  23       81.02      112.73     50.17 o
   3   7  23        6.57        5.94     40.15 o
   0   8  23       15.58       27.46     43.34 o
   0   0  24      226.43      227.25     35.03 o
   1   0  24       16.51       32.51     24.60 o
   2   0  24        0.01       19.07     16.77 o
   3   0  24        1.50        2.47     16.84 o
   4   0  24       12.75       22.96     22.00 o
   5   0  24      164.06      178.40     27.66 o
   6   0  24       40.71       68.21     25.10 o
  -6   1  24      133.61      163.83     28.94 o
  -5   1  24        9.52       17.95     20.83 o
  -4   1  24       71.68      105.72     23.03 o
  -3   1  24      111.85      114.66     53.21 o
  -2   1  24      222.86      253.29     26.82 o
  -1   1  24       28.98       14.71     14.13 o
   0   1  24        2.37       20.00     16.11 o
   1   1  24       27.60       47.54     21.52 o
   2   1  24      224.50      218.73     24.88 o
   3   1  24      111.66      105.15     23.49 o
   4   1  24       71.60       78.74     21.08 o
   5   1  24        9.83       16.30     18.57 o
   6   1  24      132.52      163.25     27.22 o
  -6   2  24       26.62       -0.59     23.47 o
  -5   2  24       72.53      119.11     27.01 o
  -4   2  24        7.74       -4.96     19.44 o
  -3   2  24        6.39       -2.56     17.35 o
  -2   2  24       87.67       99.70     33.54 o
  -1   2  24       39.81       57.52     29.56 o
   0   2  24        7.20       13.15     13.45 o
   1   2  24       41.26       56.23     18.69 o
   2   2  24       90.66      139.76     57.78 o
   3   2  24        6.91        6.58     16.79 o
   4   2  24        7.95       10.48     17.33 o
   5   2  24       73.18       30.28     23.82 o
   6   2  24       26.64       25.68     25.60 o
  -6   3  24       20.53       46.05     21.60 o
  -5   3  24       15.10        7.45     32.58 o
  -4   3  24       29.59       32.19     20.91 o
  -3   3  24       99.15       95.03     25.90 o
  -2   3  24        7.77        3.64     16.95 o
  -1   3  24      128.35      161.16     33.19 o
   0   3  24        2.79       -7.47     13.00 o
   1   3  24      127.49      150.38     18.90 o
   2   3  24        8.13       -7.88     27.09 o
   3   3  24      100.02      220.12     30.35 o
   4   3  24       29.67       46.90     22.41 o
   5   3  24       15.10        8.31     21.89 o
   6   3  24       19.67       80.00     24.94 o
  -5   4  24        4.45        5.50     23.00 o
  -4   4  24        6.69       20.10     27.39 o
  -3   4  24       20.74       32.69     20.14 o
  -2   4  24       61.89       98.19     28.35 o
  -1   4  24       85.16       76.53     19.65 o
   0   4  24        3.32       21.15     17.31 o
   1   4  24       85.77       49.84     19.38 o
   2   4  24       62.64       47.20     51.43 o
   3   4  24       21.63       21.08     17.07 o
   4   4  24        7.21       26.43     17.07 o
   5   4  24        4.34      -37.78     37.78 o
  -4   5  24        3.91       18.18     27.01 o
  -3   5  24       35.44       -3.19     24.86 o
  -2   5  24       30.55       17.51     23.15 o
  -1   5  24       61.95      101.95     20.35 o
   0   5  24       12.25       24.66     15.62 o
   1   5  24       63.26        7.20     31.32 o
   2   5  24       29.68       35.10     36.14 o
   3   5  24       36.26       13.51     38.07 o
   4   5  24        3.93      -35.25     35.25 o
  -4   6  24        0.35       -9.80     22.64 o
   0   6  24        0.02      -24.05     24.05 o
   1   6  24       81.95      110.80     44.90 o
   2   6  24       71.40      123.27     47.72 o
   3   6  24       11.20        4.75     39.93 o
   4   6  24        0.48      -18.92     38.15 o
   0   7  24       15.11       50.91     41.34 o
   1   7  24       37.54       45.94     39.33 o
   2   7  24       22.45       -2.82     37.11 o
   1   0  25        6.97       36.13     18.23 o
   2   0  25        0.71        7.34     16.88 o
   3   0  25       87.07       80.55     31.62 o
   4   0  25       20.38       55.98     34.06 o
   5   0  25       20.53       22.70     20.95 o
   6   0  25        6.41       -5.34     31.24 o
  -6   1  25       26.18       27.87     24.57 o
  -5   1  25        3.11       14.18     27.27 o
  -4   1  25        1.65        6.61     18.71 o
  -3   1  25      167.45      237.16     42.52 o
  -2   1  25      276.46      270.80     32.51 o
  -1   1  25      105.62       78.99     20.69 o
   0   1  25       54.38       69.94     19.93 o
   1   1  25      103.31      132.57     22.42 o
   2   1  25      277.91      318.03     28.86 o
   3   1  25      166.00      171.82     25.64 o
   4   1  25        1.79      -16.72     16.72 o
   5   1  25        3.00       13.77     36.14 o
   6   1  25       26.25       65.74     24.08 o
  -6   2  25       14.09       30.90     25.16 o
  -5   2  25       12.33      -20.05     20.05 o
  -4   2  25       25.83       40.41     21.47 o
  -3   2  25       11.10       26.34     28.05 o
  -2   2  25        7.01       -0.39     21.04 o
  -1   2  25        8.28       29.20     18.92 o
   0   2  25      149.82      142.01     19.30 o
   1   2  25        8.61       11.77     25.31 o
   2   2  25        6.30       16.45     32.10 o
   3   2  25       10.29       -8.51     16.17 o
   4   2  25       26.41       49.81     19.38 o
   5   2  25       12.36       33.62     24.12 o
   6   2  25       13.69       38.44     26.20 o
  -5   3  25       11.39       -1.12     21.77 o
  -4   3  25        3.45        5.58     20.68 o
  -3   3  25       63.41       56.67     25.38 o
  -2   3  25        3.63      -10.51     29.76 o
  -1   3  25       73.99       73.75     20.87 o
   0   3  25        0.03      -12.64     13.74 o
   1   3  25       73.81       65.32     17.29 o
   2   3  25        3.85      -16.61     16.61 o
   3   3  25       62.93       40.67     23.60 o
   4   3  25        3.21       30.43     22.34 o
   5   3  25       11.21       40.08     22.78 o
  -5   4  25       32.95       43.35     26.05 o
  -4   4  25       35.81       -2.35     22.48 o
  -3   4  25        9.22        9.05     28.94 o
  -2   4  25        4.77      -13.06     24.42 o
  -1   4  25       11.58        2.08     22.78 o
   0   4  25        1.85       -0.58     17.29 o
   1   4  25       12.04       11.35     24.64 o
   2   4  25        4.75        0.06     17.57 o
   3   4  25        8.45        1.24     16.44 o
   4   4  25       35.58        8.80     17.72 o
   5   4  25       32.90       63.45     50.69 o
  -4   5  25       52.11      101.90     33.99 o
  -3   5  25       12.91        3.04     27.39 o
  -2   5  25       26.18       28.94     24.79 o
  -1   5  25       32.15       61.97     23.97 o
   0   5  25        4.32      -13.42     15.96 o
   1   5  25       31.89       25.60     32.88 o
   2   5  25       25.55       34.29     37.48 o
   3   5  25       13.47       55.36     43.27 o
   4   5  25       52.40       51.06     44.31 o
   0   6  25        5.65        5.34     31.69 o
   1   6  25       27.21       18.92     36.29 o
   2   6  25       39.11        1.19     36.07 o
   3   6  25       16.02        6.61     41.41 o
   0   7  25       13.75       65.23     43.34 o
   1   7  25       28.02      -34.58     34.58 o
   0   0  26       68.21       81.12     31.47 o
   1   0  26       16.82       37.61     37.55 o
   2   0  26       30.70       20.17     19.30 o
   3   0  26        4.80      -22.65     54.84 o
   4   0  26        5.04        2.39     18.31 o
   5   0  26      255.26      318.41     39.26 o
  -5   1  26        5.55       20.90     22.78 o
  -4   1  26        9.27        5.27     20.45 o
  -3   1  26       64.63      102.39     23.67 o
  -2   1  26      116.38      125.26     23.27 o
  -1   1  26       55.68       84.50     23.60 o
   0   1  26        3.04        2.62     18.07 o
   1   1  26       57.56       74.73     40.11 o
   2   1  26      117.82       97.36     21.56 o
   3   1  26       63.16       56.09     20.93 o
   4   1  26        9.10        8.81     18.83 o
   5   1  26        5.33      -10.88     19.65 o
  -5   2  26       94.78      131.92     28.99 o
  -4   2  26       12.83        3.06     20.66 o
  -3   2  26        9.13       -2.58     19.27 o
  -2   2  26      122.93      128.20     37.59 o
  -1   2  26       19.24       18.97     18.70 o
   0   2  26        5.34       -5.67     18.66 o
   1   2  26       19.26       24.65     23.23 o
   2   2  26      123.84      172.14     25.49 o
   3   2  26       10.28       16.01     17.28 o
   4   2  26       13.37      -10.39     16.72 o
   5   2  26       94.82      108.80     29.98 o
  -5   3  26        2.99      -23.89     23.89 o
  -4   3  26        8.61       26.61     26.94 o
  -3   3  26       59.59       35.49     20.27 o
  -2   3  26        1.38        1.42     18.71 o
  -1   3  26       45.40       52.39     21.37 o
   0   3  26        8.67      -11.54     15.21 o
   1   3  26       46.47       62.50     16.96 o
   2   3  26        1.75       -0.81     28.16 o
   3   3  26       59.26      106.05     27.09 o
   4   3  26        8.41        2.89     22.64 o
   5   3  26        2.81        4.38     22.34 o
  -4   4  26       15.90       14.64     23.43 o
  -3   4  26        7.46       70.13     31.84 o
  -2   4  26      193.31      213.44     36.51 o
  -1   4  26        2.26        6.61     24.64 o
   0   4  26        5.81       29.18     24.90 o
   1   4  26        2.29       -8.63     26.20 o
   2   4  26      192.19      175.74     24.70 o
   3   4  26        7.69       15.05     18.28 o
   4   4  26       17.06       23.30     27.57 o
  -4   5  26        9.05      -11.80     28.13 o
  -3   5  26       15.48       61.45     30.58 o
  -2   5  26       78.85      134.11     30.65 o
  -1   5  26        4.63       -5.42     22.26 o
   0   5  26       34.33       62.48     18.70 o
   1   5  26        4.66        4.21     14.77 o
   2   5  26       77.64       88.09     44.75 o
   3   5  26       15.90        9.50     38.07 o
   4   5  26        9.00      -15.66     40.89 o
   0   6  26        0.02       21.60     32.88 o
   1   6  26       23.75       40.74     39.26 o
   2   6  26       84.46      130.84     52.10 o
   1   0  27        0.78       -0.84     17.82 o
   2   0  27       18.01       24.64     20.19 o
   3   0  27        0.03       16.22     19.13 o
   4   0  27       92.83      120.53     32.02 o
   5   0  27        0.02      -17.18     21.16 o
  -5   1  27        4.71       32.87     24.57 o
  -4   1  27        2.55       -7.83     36.62 o
  -3   1  27        8.24       27.66     21.36 o
  -2   1  27      223.56      252.84     29.06 o
  -1   1  27       25.07        6.25     18.26 o
   0   1  27       68.99       80.89     21.65 o
   1   1  27       25.19       46.94     20.22 o
   2   1  27      222.46      174.87     25.99 o
   3   1  27        8.13       17.33     18.99 o
   4   1  27        2.59       13.82     19.96 o
   5   1  27        4.59      -13.99     19.92 o
  -5   2  27       79.24       54.15     39.82 o
  -4   2  27       37.10       45.50     24.35 o
  -3   2  27        2.29       10.53     20.43 o
  -2   2  27       29.86       11.62     20.56 o
  -1   2  27       11.62       41.96     20.86 o
   0   2  27        0.88       -6.07     15.17 o
   1   2  27       11.64       40.69     18.72 o
   2   2  27       28.50        8.88     18.23 o
   3   2  27        2.68      -13.05     17.43 o
   4   2  27       38.12       51.04     21.34 o
   5   2  27       79.31       36.74     26.72 o
  -4   3  27        1.26        0.43     22.55 o
  -3   3  27       13.99       28.19     21.25 o
  -2   3  27       78.72       83.78     22.83 o
  -1   3  27       28.91        5.42     18.81 o
   0   3  27        0.07       -8.05     14.39 o
   1   3  27       29.27       22.32     16.01 o
   2   3  27       78.07       64.10     21.67 o
   3   3  27       13.46        7.05     22.34 o
   4   3  27        1.30       36.29     24.86 o
  -4   4  27       13.84        9.05     33.10 o
  -3   4  27        2.49       -2.52     29.91 o
  -2   4  27       11.52       33.62     29.54 o
  -1   4  27       16.49       30.13     26.20 o
   0   4  27        8.86        8.12     18.33 o
   1   4  27       15.95       20.42     27.76 o
   2   4  27       11.86       37.08     29.95 o
   3   4  27        3.01      -17.61     17.61 o
   4   4  27       13.78      -19.72     42.23 o
  -3   5  27        2.61       27.24     30.06 o
  -2   5  27       51.28       73.40     29.91 o
  -1   5  27       40.63       97.30     27.46 o
   0   5  27       25.56      -20.41     20.41 o
   1   5  27       40.00       72.11     18.16 o
   2   5  27       51.00       70.21     43.86 o
   3   5  27        2.80      -19.22     38.89 o
   1   6  27        7.07       24.49     38.44 o
   2   6  27       14.76       31.69     41.71 o
   0   0  28        2.85       -8.61     24.05 o
   1   0  28       23.25       34.72     20.78 o
   2   0  28        2.65        9.04     21.04 o
   3   0  28       85.97      102.29     50.61 o
   4   0  28        4.68       16.92     20.88 o
   5   0  28       63.45       50.41     38.15 o
  -5   1  28       42.14       44.48     36.11 o
  -4   1  28       45.88       71.36     25.98 o
  -3   1  28       16.50       26.48     24.42 o
  -2   1  28       51.42      112.36     24.43 o
  -1   1  28       50.73       53.60     27.53 o
   0   1  28        1.01       10.26     28.24 o
   1   1  28       52.82       65.36     22.01 o
   2   1  28       52.44       87.93     23.07 o
   3   1  28       16.88       40.53     37.14 o
   4   1  28       45.59       58.13     23.13 o
   5   1  28       42.22        6.08     52.25 o
  -4   2  28       15.36        7.96     23.63 o
  -3   2  28       98.21      100.49     34.66 o
  -2   2  28       26.99       54.59     22.90 o
  -1   2  28        7.44       29.43     20.70 o
   0   2  28       17.99        3.59     18.37 o
   1   2  28        7.47       62.35     21.12 o
   2   2  28       25.98       44.77     19.77 o
   3   2  28      100.57       79.82     22.74 o
   4   2  28       15.48       24.68     21.67 o
  -4   3  28        6.38        5.64     30.50 o
  -3   3  28       52.64       54.99     23.83 o
  -2   3  28       67.10       62.35     23.71 o
  -1   3  28       24.60       41.18     21.06 o
   0   3  28        1.58      -26.88     29.24 o
   1   3  28       25.82       -9.79     19.02 o
   2   3  28       68.42       72.40     22.49 o
   3   3  28       53.63       74.88     28.20 o
   4   3  28        6.13       30.58     25.08 o
  -3   4  28       31.65       59.37     33.25 o
  -2   4  28       37.57       94.62     32.58 o
  -1   4  28       26.98       71.39     29.76 o
   0   4  28       30.42       37.33     26.79 o
   1   4  28       26.89        5.95     32.91 o
   2   4  28       37.38       46.44     33.58 o
   3   4  28       32.39       22.62     25.60 o
  -2   5  28       24.14       -2.37     27.76 o
  -1   5  28       18.25       13.28     25.01 o
   0   5  28       14.48       50.02     24.64 o
   1   5  28       18.49       10.74     17.37 o
   2   5  28       25.00        8.31     39.93 o
   1   0  29       93.39      151.94     26.42 o
   2   0  29       18.43       24.52     24.82 o
   3   0  29       23.00       39.11     22.17 o
   4   0  29        3.64       40.79     42.38 o
  -4   1  29        2.93       10.97     22.53 o
  -3   1  29       18.43       48.97     26.27 o
  -2   1  29       20.25       18.73     20.29 o
  -1   1  29       12.08       36.45     20.65 o
   0   1  29        1.92        6.88     19.14 o
   1   1  29       12.30       62.22     21.41 o
   2   1  29       19.93       67.87     21.67 o
   3   1  29       17.40       -1.31     37.00 o
   4   1  29        3.09      -20.83     20.83 o
  -4   2  29       29.40       27.14     25.41 o
  -3   2  29       25.28       -2.46     23.30 o
  -2   2  29       37.63       40.45     22.83 o
  -1   2  29       15.07        6.39     20.92 o
   0   2  29        6.81       29.52     19.98 o
   1   2  29       15.10       34.01     20.38 o
   2   2  29       37.08       37.13     20.76 o
   3   2  29       26.31       50.27     21.41 o
   4   2  29       28.42       62.79     31.10 o
  -3   3  29      100.88      139.16     29.02 o
  -2   3  29       26.80       12.86     48.05 o
  -1   3  29       47.92       69.47     23.33 o
   0   3  29        0.16       -6.19     19.19 o
   1   3  29       49.23       47.07     21.11 o
   2   3  29       26.08      -18.31     33.92 o
   3   3  29       99.36      108.99     25.85 o
  -3   4  29       20.14        8.98     31.99 o
  -2   4  29        0.31      -10.02     28.20 o
  -1   4  29        5.44       -0.52     27.98 o
   0   4  29        3.42        3.27     25.23 o
   1   4  29        5.77       -9.48     19.72 o
   2   4  29        0.24       31.36     21.71 o
   3   4  29       21.11       23.47     21.12 o
  -1   5  29       44.04       74.07     28.50 o
   0   5  29        1.34        8.83     23.53 o
   1   5  29       45.18       74.04     32.84 o
   0   0  30        6.30       38.15     29.17 o
   1   0  30        7.29       21.14     22.52 o
   2   0  30       77.23       82.77     23.93 o
   3   0  30        8.35       26.00     22.66 o
   4   0  30        1.82       26.14     28.80 o
  -4   1  30       37.56       19.45     24.80 o
  -3   1  30        8.95       29.10     22.85 o
  -2   1  30        1.14        3.35     20.84 o
  -1   1  30        6.58      -13.89     19.69 o
   0   1  30        2.82       11.90     29.06 o
   1   1  30        6.83      -14.89     18.01 o
   2   1  30        1.37       -3.34     36.25 o
   3   1  30        9.21       -7.83     21.19 o
   4   1  30       38.54       43.51     24.58 o
  -3   2  30       17.93       16.12     42.78 o
  -2   2  30        6.36      -13.41     37.74 o
  -1   2  30       24.64       48.17     23.16 o
   0   2  30       25.78       34.97     42.45 o
   1   2  30       23.62        0.72     17.77 o
   2   2  30        6.16       30.18     21.76 o
   3   2  30       18.14       16.83     20.90 o
  -3   3  30       36.60       25.90     24.24 o
  -2   3  30        3.75        7.03     23.11 o
  -1   3  30       19.69       25.31     22.30 o
   0   3  30        4.19       -8.76     27.90 o
   1   3  30       20.13       36.07     28.57 o
   2   3  30        3.46       12.41     22.86 o
   3   3  30       37.01       62.45     24.74 o
  -2   4  30        3.11      -19.96     28.65 o
  -1   4  30       16.56       43.42     30.58 o
   0   4  30       33.04        5.49     26.79 o
   1   4  30       15.59       -1.63     25.60 o
   2   4  30        2.93      -17.79     21.23 o
   1   0  31       64.33       67.86     36.29 o
   2   0  31        1.06       -9.94     20.70 o
   3   0  31       10.16        1.69     22.60 o
  -3   1  31       70.59       39.15     25.30 o
  -2   1  31        6.54       17.35     23.27 o
  -1   1  31        3.13      -10.44     21.41 o
   0   1  31       11.19       38.27     27.61 o
   1   1  31        2.92        0.44     21.08 o
   2   1  31        6.28        1.36     21.55 o
   3   1  31       70.29      119.87     33.29 o
  -3   2  31       24.96      -21.29     21.29 o
  -2   2  31        2.74       30.47     23.04 o
  -1   2  31       43.12       48.65     23.96 o
   0   2  31        0.67       31.52     22.43 o
   1   2  31       42.50       33.94     22.57 o
   2   2  31        2.69       34.73     33.25 o
   3   2  31       24.43       21.61     38.63 o
  -2   3  31        5.19        4.30     24.16 o
  -1   3  31       10.21        9.92     46.27 o
   0   3  31       39.11       55.14     32.88 o
   1   3  31        9.99       20.26     28.65 o
   2   3  31        5.12        2.13     47.98 o
   0   4  31       26.01       29.09     29.31 o
   0   0  32       42.03       59.45     36.88 o
   1   0  32        0.92       25.49     23.50 o
   2   0  32       36.31       51.91     25.14 o
  -2   1  32        7.73      -10.91     22.19 o
  -1   1  32       37.82       38.79     39.70 o
   0   1  32       19.84       49.87     24.62 o
   1   1  32       37.26       56.82     25.05 o
   2   1  32        8.04       19.37     23.11 o
  -2   2  32        7.24      -10.33     22.88 o
  -1   2  32       25.17       32.09     24.14 o
   0   2  32       46.24       97.08     26.39 o
   1   2  32       24.91       56.47     24.05 o
   2   2  32        7.52       23.27     22.19 o
   0   3  32       37.71       56.48     33.62 o
   1   0  33       31.84       36.68     25.68 o
  -1   1  33        5.28       36.17     24.63 o
   0   1  33       10.15        3.90     22.90 o
   1   1  33        5.49       37.90     25.39 o
 
